# Supplementary material for: Polyploidization Increases the Lipid Content and Improves the Nutritional Quality of Rice
Source: Plants (Basel). 2022 Jan 4;11(1):132. doi: 10.3390/plants11010132 (PMC8747249; doi:10.3390/plants11010132)
Supplement: Supplementary file 1 [file plants-11-00132-s001.zip › plants-1499009-supplementary/Supplementary files-Final/Additional file 1-Supplementary Tables/Supplementary Table S2 (Retention time).xlsx]

## Sheet: Sheet1
Index	Compounds	Formula	Ionization model	Ion mode	Retention time
mws0120	Choline alfoscerate	C8H20NO6P	[M+H]+	Positive	0.8
mws0366	γ-Linolenic Acid	C18H30O2	[M-H]-	Negative	10.78
pmb0854	LysoPC 18:3	C26H48NO7P	[M+H]+	Positive	8.02
pmb0865	LysoPC 18:3(2n isomer)	C26H48NO7P	[M+H]+	Positive	7.8
pmb0889	Punicic acid	C18H30O2	[M+H]+	Positive	8.9
pmb0890	MAG(18:2)	C21H38O4	[M+H]+	Positive	10.48
pmb2221	4-Hydroxysphinganine	C18H39NO3	[M+H]+	Positive	6.82
pmb2319	LysoPC 15:0	C23H48NO7P	[M+H]+	Positive	8.11
pmb2444	MAG(18:3)isomer1	C21H36O4	[M+H]+	Positive	10.03
pmp001270	LysoPC(16:1)	C24H48NO7P	[M+H]+	Positive	8.08
pmp001281	LysoPC(18:1)	C26H52NO7P	[M+H]+	Positive	9.1
