# Supplementary material for: Polyploidization Increases the Lipid Content and Improves the Nutritional Quality of Rice
Source: Plants (Basel). 2022 Jan 4;11(1):132. doi: 10.3390/plants11010132 (PMC8747249; doi:10.3390/plants11010132)
Supplement: Supplementary file 1 [file plants-11-00132-s001.zip › plants-1499009-supplementary/Supplementary files-Final/Additional file 1-Supplementary Tables/Supplementary Table S3ú¿sample_data).xlsx]

## Sheet: Sheet1
Index	Ion mode	Q1 (Da)	Molecular Weight (Da)	Formula	Ionization model	KEGG ID	Compounds	物质	Class I	物质一级分类	Class II	物质二级分类	CAS	Level	mix01	mix02	mix03	B-2X-1	B-2X-2	B-2X-3	B-4X-1	B-4X-2	B-4X-3	Y-2X-1	Y-2X-2	Y-2X-3	Y-4X-1	Y-4X-2	Y-4X-3
GQ512005	Positive	595.16	594.132	C27H30O15	[M+H]+	-	Kaempferol-3-O-glucoside-7-O-rhamnoside	山奈酚-3-O-葡萄糖苷-7-O-鼠李糖苷	Flavonoids	黄酮	Flavonols	黄酮醇	-	B	19811	17770	17163	12511	19743	11864	31731	28254	22764	20156	19215	19116	12984	8329.5	8715.9
HmLn002358	Negative	329.09	330.095	C14H18O9	[M-H]-	-	Vanillic acid-glucoside	香草酸葡萄糖苷	Phenolic acids	酚酸类	Phenolic acids	酚酸类	-	B	31033	27124	31565	19392	18492	30970	21905	16492	15884	42691	57418	48926	39792	39036	35893
Hmcp001859	Positive	625.17	624.17	C28H32O16	[M+H]+	-	Isorhamnetin-O-rutinoside	异鼠李素-O-芦丁糖	Flavonoids	黄酮	Flavonols	黄酮醇	-	B	128840	110820	118820	82599	80116	76334	116390	110130	98858	142570	132190	125910	94610	113720	96890
Hmcp002249	Positive	639.19	638.184	C29H34O16	[M+H]+	-	Limocitrin-O-rhamnoside-O-rhamnoside	柠檬素-O-鼠李糖苷-O-鼠李糖苷	Flavonoids	黄酮	Flavonoid	黄酮	-	A	749020	802050	768290	1416100	1384600	1462900	1416200	965740	946390	220330	169690	193610	98677	113680	95259
Hmcp002268	Positive	493.13	492.126	C23H24O12	[M+H]+	-	Limocitrin 3-rhamnoside	柠檬素-3-鼠李糖苷	Flavonoids	黄酮	Flavonoid	黄酮	-	A	705710	834910	781140	1226900	1202900	1245200	1585600	1313100	1135800	233950	158360	163700	103330	93954	97900
Hmgn001653	Negative	137.02	138.032	C7H6O3	[M-H]-	-	3,4-Dihydroxybenzaldehyde	3,4-二羟基苯甲醛	Phenolic acids	酚酸类	Phenolic acids	酚酸类	139-85-5	A	83437	140800	86574	61844	105890	74189	42382	62849	65353	175300	277040	172130	128870	53958	36304
Hmgp003086	Positive	639.19	638.184	C29H34O16	[M+H]+	-	Tricin-O-Hexoside-O-rhamnoside	麦黄酮-O-己糖苷-O-鼠李糖苷	Flavonoids	黄酮	Flavonoid	黄酮	-	A	754090	815600	879700	1377000	1549200	1643500	1287600	816450	1366300	199370	185010	152220	108150	113310	87214
Hmln001566	Negative	137.02	138.032	C7H6O3	[M-H]-	C00805	Salicylic acid	水杨酸	Phenolic acids	酚酸类	Phenolic acids	酚酸类	69-72-7	A	239650	253270	268130	177090	230500	248300	202370	238560	200550	559450	591850	555610	195490	161600	213760
Hmmp001310	Positive	188.07	188.071	C11H9NO2	[M+H]+	-	3-Indoleacrylic acid	吲哚-3-丙烯酸	Alkaloids	生物碱	Alkaloids	生物碱	1204-06-4	B	6079500	6103300	6388800	8434600	9046600	8117200	5575400	6220800	6331700	3293900	3079800	3057100	7146700	6864600	7158100
Hmsn000210	Negative	133.01	266.224	C17H30O2	[M-H]-	-	Methyl 7,10-hexadecadienoate	7,10-十六碳二烯酸甲酯	Lipids	脂质	Free fatty acids	游离脂肪酸	-	B	20220	14962	15888	8574.2	6780.7	7542.4	27272	28084	28818	16628	22880	16263	15168	10129	15181
Hmtn001302	Negative	299.08	300.085	C13H16O8	[M-H]-	-	Glucosyloxybenzoic acid	葡萄糖氧基苯甲酸	Phenolic acids	酚酸类	Phenolic acids	酚酸类	-	A	162480	166600	123000	228010	335660	268000	87895	83410	95398	259720	218890	242210	104660	76646	86233
Hmyn007168	Negative	483.27	484.278	C22H45O9P	[M-H]-	-	LysoPG(16:0)	溶血磷脂酰甘油(16:0)	Lipids	脂质	Glycerol ester	甘油酯	-	A	9226100	6886300	4408900	5078400	4766000	4730200	8138300	6368800	6175200	9949700	8534200	7959800	6718100	6184200	5771200
Li512117	Positive	611.16	610.126	C27H30O16	[M+H]+	-	Quercetin 3-O-rhanosylgalactoside	槲皮素3-O-鼠李糖基半乳糖苷	Flavonoids	黄酮	Flavonols	黄酮醇	-	B	13667	14096	13595	16781	9839.8	15982	19247	26275	14945	18851	15650	13691	14672	8498.6	8937.4
Lmbp003393	Positive	449.11	448.1	C21H20O11	[M+H]+	-	Quercetin-3-O-α-L-rhamnopyranoside	槲皮素-3-O-α-L-吡喃鼠李糖苷	Flavonoids	黄酮	Flavonols	黄酮醇	-	B	40351	48815	30612	30636	25812	21117	57436	48861	47929	28817	37070	20171	18634	25721	6353.8
Lmdp003577	Positive	433.11	432.106	C21H20O10	[M+H]+	C09126	Genistin(Genistein 7-O-Glucoside)	染料木苷	Flavonoids	黄酮	Isoflavones	异黄酮	-	B	22491	32002	27373	31965	14385	11065	34988	29534	28274	18409	11151	17133	20052	17257	14166
Lmhn002926	Negative	279.05	280.058	C13H12O7	[M-H]-	-	p-Coumaroylmalic acid	对香豆酰苹果酸	Phenolic acids	酚酸类	Phenolic acids	酚酸类	-	A	43490	42619	66579	40221	81940	93707	132270	140160	119000	9	9	9	9	9	9
Lmhn003240	Negative	237.04	238.048	C11H10O6	[M-H]-	-	Benzoylmalic acid	苯甲酰苹果酸	Phenolic acids	酚酸类	Phenolic acids	酚酸类	-	B	9797.4	5396	14749	12651	16124	19050	27747	13655	12880	9	9	9	9	9	9
Lmlp001118	Positive	448.2	447.189	C23H29NO8	[M+H]+	-	3'-Glucosyl-6,7-dihydroxy-N-methyl-benzyltetrahydroisoquinoline	3'-葡萄糖基-6,7-二羟基-N-甲基-苄基四氢异喹啉	Alkaloids	生物碱	Alkaloids	生物碱	-	B	5920700	6295500	6254300	6826400	6311500	6222500	7959400	6610500	7075800	7083600	7128300	6628100	1949800	1720100	1830500
Lmlp002133	Positive	165.05	164.047	C9H8O3	[M+H]+	-	Trans-p-Hydroxycinnamic acid	反式对羟基肉桂酸	Phenolic acids	酚酸类	Phenolic acids	酚酸类	-	B	20469	24566	30629	17944	12913	22719	24911	20256	23072	30635	25741	31125	20735	20392	18486
Lmlp002990	Positive	595.17	594.158	C27H30O15	[M+H]+	-	Isosaponarin(Isovitexin-4'-O-glucoside)	异皂草苷(异牡荆黄素-4'-O-葡萄糖苷)	Flavonoids	黄酮	Flavonoid carbonoside	黄酮碳糖苷	19416-87-6	B	31515	27600	26631	37891	37351	43449	38081	31920	29188	32843	27469	15950	16704	15677	17372
Lmlp003201	Positive	433.11	432.105	C21H20O10	[M+H]+	-	5,7,4'-Trihydroxy-8-C-β-D-glucopyranosylflavone	5,7,4'-三羟基-8-C-β-D-葡萄糖黄酮碳苷	Flavonoids	黄酮	Flavonoid carbonoside	黄酮碳糖苷	-	B	25016	22367	31674	25295	46929	35245	48823	41946	33761	17396	8617.4	8818.7	9	8864.3	9
Lmmn004145	Negative	675.41	679.419	C38H60O10	[M-H]-	-	3-O-(2-O-Acetyl-β-D-glucopyranosyl) oleanolic acid	3-O-(2-O-乙酰基-β-D-吡喃葡萄糖基)齐墩果酸	Terpenoids	萜类	Triterpene	三萜	-	B	183180	181130	212890	91930	89415	105970	591390	493380	493840	33845	30420	43703	135730	111530	106830
Lmnp002584	Positive	625.18	624.169	C28H32O16	[M+H]+	-	5,7,4'-Trihydroxy-6-methoxyflavone-8-C-[β-D-glucosyl-(1-2)]-β-D-glucoside	5,7,4'-三羟基-6-甲氧基-8-C-[β-D-葡萄糖-(1-2)]-β-D-葡萄糖黄酮碳苷	Flavonoids	黄酮	Flavonoid carbonoside	黄酮碳糖苷	-	B	122370	117130	110130	77217	62635	84649	131690	119340	105840	157420	171880	117410	95878	101390	98518
Lmnp002845	Positive	463.13	462.116	C22H22O11	[M+H]+	-	5,7,4'-Trihydroxy-6-methoxyflavone-8-C-β-D-glucoside	5,7,4'-三羟基-6-甲氧基-8-C-β-D-葡萄糖黄酮碳苷	Flavonoids	黄酮	Flavonoid carbonoside	黄酮碳糖苷	-	A	24573	22277	22770	17721	16771	22595	41568	32753	30650	9042	8435.2	4221.3	3925.2	6036.6	4977.4
Lmzn002605	Negative	201.11	202.101	C10H18O4	[M-H]-	-	Sebacic acid	葵二酸	Organic acids	有机酸	Organic acids	有机酸	111-20-6	B	22436	27697	25355	27793	27029	30406	29489	26378	28255	23660	26566	24913	28894	25207	26155
Lmzn003538	Negative	491.12	492.127	C23H24O12	[M-H]-	-	Tricin-7-O-glucopyranoside	苜蓿素-7-O-葡萄糖苷	Flavonoids	黄酮	Flavonoid	黄酮	32769-01-0	B	67623	83161	99253	148480	150030	163900	225540	153500	141310	25313	23051	16632	13301	13126	19376
Lmzp004885	Positive	331.08	330.074	C17H14O7	[M+H]+	C10193	Tricin	苜蓿素(麦黄酮)	Flavonoids	黄酮	Flavonoid	黄酮	520-32-1	A	7254.2	6543.7	6018.3	5880.1	5619.9	7075.1	11195	4411.9	6417	9	9	9	9	9	9
Lnrp102522	Positive	757.21	756.211	C33H40O20	[M+H]+	-	Kaempferol glc-glc-rha	山奈酚 半乳糖-半乳糖-鼠李糖	Flavonoids	黄酮	Flavonols	黄酮醇	-	B	11207	10947	8815.8	2121.9	9	3202.5	5209.2	2836.6	6091.3	17806	10406	10596	10021	6131.6	7497.9
Rfmb087	Negative	311.22	312.208	C18H32O4	[M-H]-	-	13-Oxo-9-hydroxy-10-octadecenoic acid	13-氧代-9-羟基-10-十八酸	Lipids	脂质	Free fatty acids	游离脂肪酸	-	A	118690	115500	121630	156970	165280	182190	99100	108270	100530	106410	118010	96186	122630	111160	123870
Rfmb089	Negative	313.24	314.222	C18H34O4	[M-H]-	-	9,10-Dihydroxy-12-octadecenoic acid	9,10-二羟基-12-十八酸	Lipids	脂质	Free fatty acids	游离脂肪酸	263399-34-4	B	47036	52735	49834	83944	67065	61931	37641	27941	31592	76490	74435	58707	54607	40504	48202
Rfmb090	Negative	295.23	296.214	C18H32O3	[M-H]-	-	13-Hydroxy-9,11-octadecadienoic acid	13-羟基-9,11-十八碳二烯酸	Lipids	脂质	Free fatty acids	游离脂肪酸	5204-88-6	A	2600600	2729200	2716600	3056900	3057000	3596800	2374700	2374000	2479400	2565500	2660100	2498400	2250900	2247700	2264600
Rfmb091	Negative	295.23	296.214	C18H32O3	[M-H]-	-	9-Hydroxy-10,12-octadecadienoic acid	9-羟基-10,12-十八碳二烯酸	Lipids	脂质	Free fatty acids	游离脂肪酸	15514-85-9	A	2641100	2720100	2629400	3111800	3079400	3662700	2439600	2375200	2544800	2592200	2677000	2511100	2254600	2302800	2296900
Rfmb318	Positive	144.1	144.092	C7H14NO2+	[M]+	-	Proline βine(ProBet)	脯氨酸甜菜碱	Amino acids and derivatives	氨基酸及其衍生物	Amino acids and derivatives	氨基酸及其衍生物	1195-94-4	B	384940	467980	437250	279020	571970	205010	835090	832620	1051200	491800	203690	186390	278590	165650	217000
Rfmb319	Positive	130.09	129.07	C6H11NO2	[M+H]+	-	Pipecolic acid	哌啶酸	Amino acids and derivatives	氨基酸及其衍生物	Amino acids and derivatives	氨基酸及其衍生物	4043-87-2	B	488940	535640	509710	336840	308950	329190	634640	560300	618460	487030	532900	543340	547740	590250	588580
Rfmb320	Positive	144.1	143.085	C7H13NO2	[M+H]+	-	1,2-N-Methylpipecolic acid	1,2-N-甲基哌啶酸	Amino acids and derivatives	氨基酸及其衍生物	Amino acids and derivatives	氨基酸及其衍生物	7730-87-2	B	816760	937240	937630	652420	1242300	420380	1831900	1788800	2043800	1038400	418340	320680	653940	336860	408170
YC512112	Positive	325.18	324.15	C16H24O5N2	[M+H]+	-	Anabasine-Hexose	假木贼碱-己糖	Alkaloids	生物碱	Alkaloids	生物碱	-	B	9384.2	9903.8	9465.2	7681.6	6312	7700.8	9505.2	10523	7596.2	9	9	9	11402	9520.3	10090
YC512118	Positive	282.28	281.249	C18H35NO	[M+H]+	-	Octadecenoic amide	十八碳酰胺	Others	其它类	Others	其它	-	A	137110	180710	144110	196990	67758	78084	78837	143210	98949	197150	48038	43758	208390	33967	149120
Zmhn001926	Negative	299.08	300.084	C13H16O8	[M-H]-	-	Salicylic acid O-glycoside	水杨酸-O-葡萄糖苷	Phenolic acids	酚酸类	Phenolic acids	酚酸类	-	A	48769	57535	58344	69507	85967	117690	27247	24605	25022	76159	72825	82117	25745	27371	36144
Zmhn002227	Negative	385.11	386.121	C17H22O10	[M-H]-	-	Sinapic acid-glycoside	芥子酸葡萄糖苷	Phenolic acids	酚酸类	Phenolic acids	酚酸类	-	B	15893	9399.4	9632.2	4797.9	6487.2	10707	14443	6789.4	9	10764	17851	13883	27316	17106	16126
Zmhn002301	Negative	325.09	326.1	C15H18O8	[M-H]-	-	p-Coumaric acid-O-glycoside	对香豆酸-O-葡萄糖苷	Phenolic acids	酚酸类	Phenolic acids	酚酸类	-	A	12908	18058	22208	12466	18259	45654	21646	28903	24106	5143.3	9	9	5392.4	10318	11819
Zmhn003099	Negative	431.1	432.105	C21H20O10	[M-H]-	-	Kaempferol 3-O-α-L-rhamnoside(X)	山奈酚3-O-α-L-鼠李糖苷(X)	Flavonoids	黄酮	Flavonols	黄酮醇	-	B	8027	7609.2	3689.4	12469	20146	6803.6	18273	20380	10541	9	9	9	9	9	9
Zmhn003184	Negative	163.04	164.047	C9H8O3	[M-H]-	C00811	p-Coumaric acid	对香豆酸	Phenolic acids	酚酸类	Phenolic acids	酚酸类	501-98-4	A	181500	283240	310350	136240	169360	146080	219360	181050	178320	192660	224620	263300	140750	142340	158100
Zmhn003191	Negative	461.11	462.116	C22H22O11	[M-H]-	C05990	Isoscoparin	异金雀花素	Flavonoids	黄酮	Flavonoid	黄酮	20013-23-4	A	24690	26106	27987	22489	32769	23629	75010	37256	48880	9518.2	8241.7	9543.9	10185	14464	9527.9
Zmhp002897	Positive	625.18	624.168	C28H32O16	[M+H]+	-	Isochrysoeriol C-hexosyl-O-hexoside	异金圣草黄素 C-己糖基-O-己糖苷	Flavonoids	黄酮	Flavonoid	黄酮	-	A	109850	119180	116680	72605	65372	75574	127980	109250	120100	152530	131880	137490	100470	102480	97741
Zmxn001997	Negative	299.08	300.084	C13H16O8	[M-H]-	-	Isosalicylic acid O-glycoside	异水杨酸-O-葡萄糖	Phenolic acids	酚酸类	Phenolic acids	酚酸类	-	B	197090	232620	198750	259960	327010	361490	106980	87696	95863	201150	222370	251630	86576	107340	78014
Zmxp002867	Positive	625.17	624.168	C28H32O16	[M+H]+	-	Chrysoeriol-di-O-glucoside	金圣草黄素-二-葡萄糖苷	Flavonoids	黄酮	Flavonoid	黄酮	-	B	6007.6	5127.7	7883.1	4951.8	9	9	11461	13020	9931.3	8503	9	9	7588.4	7372.4	11457
mad1424	Positive	427.06	426.028	C17H14O13	[M+H]+	-	Ditartaroyl-hydroxylcoumarin	二酒石酰-羟基香豆素	Phenolic acids	酚酸类	Phenolic acids	酚酸类	-	B	23340	15616	19348	6405.9	7020.3	7632.9	16124	12881	12919	18672	23420	21348	23984	13441	18598
mws0001	Positive	133.05	132.046	C4H8N2O3	[M+H]+	C00152	L-Asparagine Anhydrous	L-无水天冬酰胺	Amino acids and derivatives	氨基酸及其衍生物	Amino acids and derivatives	氨基酸及其衍生物	70-47-3	A	647750	763150	699880	507530	513840	497970	865780	797620	808930	878700	881190	876070	726380	677600	689300
mws0005	Positive	161.1	160.091	C10H12N2	[M+H]+	C00398	Tryptamine	色胺	Alkaloids	生物碱	Plumerane	吲哚类生物碱	61-54-1	B	77221	94532	90004	24145	69017	52145	171800	168540	171980	15759	13079	28203	85238	154400	109130
mws0011	Negative	371.1	372.122	C17H24O9	[M-H]-	C01533	Syringin	紫丁香苷	Phenolic acids	酚酸类	Phenolic acids	酚酸类	118-34-3	B	7079.7	6447.8	2523.7	9	9	9	9	9	9	9	9	9	9248.5	9317.3	5427.8
mws0014	Negative	193.06	194.049	C10H10O4	[M-H]-	C01494	Ferulic acid	阿魏酸	Phenolic acids	酚酸类	Phenolic acids	酚酸类	1135-24-6	A	629320	484880	523750	363430	422830	613490	535430	494880	741770	485570	396280	468200	541650	355040	507230
mws0018	Positive	203	202.197	C10H26N4	[M+H]+	C00750	Spermine	精胺	Alkaloids	生物碱	Phenolamine	酚胺	71-44-3	B	7532100	7098100	7841700	5733000	6634600	5892700	6811700	6752500	7131100	5535200	5151200	5138400	10682000	9584200	9772400
mws0028	Negative	167	168.035	C8H8O4	[M-H]-	C06672	Vanillic acid	香草酸	Phenolic acids	酚酸类	Phenolic acids	酚酸类	121-34-6	B	42500	40051	55367	30491	38695	34510	25172	21212	19994	91457	88302	173260	23742	42381	66525
mws0048	Negative	431.11	432.088	C21H20O10	[M-H]-	C01460	Vitexin	牡荆素	Flavonoids	黄酮	Flavonoid carbonoside	黄酮碳糖苷	3681-93-4	B	14929	8106	17570	16287	21751	21140	26041	18990	26406	11878	6293.5	4149.7	4985	3055.3	8032.5
mws0102	Negative	160.05	161.042	C9H7NO2	[M-H]-	-	Indole-5-carboxylic acid	吲哚-5-羧酸	Alkaloids	生物碱	Plumerane	吲哚类生物碱	1670-81-1	B	17005	23054	30794	24964	33304	29151	19143	14220	13545	25987	22468	36826	19814	16628	15793
mws0103	Positive	146.1	145.047	C9H7NO	[M+H]+	C08493	Indole-3-carboxaldehyde	吲哚-3-甲醛	Alkaloids	生物碱	Plumerane	吲哚类生物碱	487-89-8	B	56528	66084	64703	64872	67417	77840	49812	62838	58218	53899	66572	58728	66882	55191	63308
mws0119	Negative	227.2	228.19	C14H28O2	[M-H]-	-	Myristic Acid	肉豆蔻酸	Lipids	脂质	Free fatty acids	游离脂肪酸	544-63-8	A	22505000	25330000	23661000	27637000	23713000	26684000	25366000	26575000	26974000	21364000	20130000	20213000	23333000	25156000	24852000
mws0120	Positive	258.11	257.103	C8H20NO6P	[M+H]+	-	Choline alfoscerate	甘磷酸胆碱 GPC	Lipids	脂质	PC	磷脂酰胆碱	28319-77-9	A	3403600	3670100	3700800	2759600	3206300	3015700	4384600	3911000	3904400	2763400	2809900	2637700	3659500	4024800	3929100
mws0126	Positive	524.37	523.325	C26H54NO7P	[M+H]+	-	1-Stearoyl-sn-glycero-3-phosphocholine	1-硬脂酰-SN-甘油-3-磷酰胆碱	Lipids	脂质	LPC	溶血磷脂酰胆碱	19420-57-6	A	13789000	14329000	12735000	5993400	6201400	6502000	14998000	15081000	14556000	20150000	16160000	15765000	19028000	19284000	19506000
mws0133	Positive	123.1	122.043	C6H6N2O	[M+H]+	C00153	Nicotinamide	烟酰胺	Others	其它类	Vitamin	维生素	98-92-0	B	18642	21177	27032	10783	11927	12736	28490	20510	19226	13136	14784	12721	23082	23394	22090
mws0146	Positive	138.05	137.042	C7H7NO2	[M+H]+	-	Nicotinic Acid Methyl Ester(Methyl Nicotinate)	烟酸甲酯	Alkaloids	生物碱	Alkaloids	生物碱	93-60-7	B	557400	656070	746790	299380	405130	419830	679720	551760	618920	928310	889030	828260	343460	305990	340890
mws0147	Negative	117.1	118.055	C5H10O3	[M-H]-	-	3-Hydroxy-3-methyl butyric acid	β-羟基异戊酸	Organic acids	有机酸	Organic acids	有机酸	625-08-1	A	71020	67165	80765	26101	31643	41061	38525	31553	36563	171200	178950	201500	35850	26230	30806
mws0191	Positive	118.1	117.07	C5H11NO2	[M+H]+	C00719	Betaine	甜菜碱	Alkaloids	生物碱	Alkaloids	生物碱	107-43-7	A	4880900	5502200	5226100	5311300	5803600	5910100	8588100	7284800	7891500	4275100	4071700	3838300	3788500	3876800	3905000
mws0192	Negative	117.03	118.021	C4H6O4	[M-H]-	C00042	Succinic acid	琥珀酸	Organic acids	有机酸	Organic acids	有机酸	110-15-6	B	1086500	1097100	1117500	1098100	810950	1069500	729370	819000	692560	1724800	1490600	1512700	833970	632310	708490
mws0193	Positive	190.1	189.099	C7H15N3O3	[M+H]+	C02427	L-Homocitrulline	L-高瓜氨酸	Amino acids and derivatives	氨基酸及其衍生物	Amino acids and derivatives	氨基酸及其衍生物	1190-49-4	B	170390	172880	197830	130460	133030	136450	328690	307940	308530	211710	167170	202050	126930	138260	129390
mws0198	Negative	179	180.053	C6H12O6	[M-H]-	C00031	D-(+)-Glucose	D(+)-无水葡萄糖	Others	其它类	Saccharides and Alcohols	糖及醇类	50-99-7	B	246090	272670	288430	278710	275040	293500	335640	305100	315080	380120	424370	364610	202340	201530	163380
mws0208	Negative	145.06	146.049	C6H10O4	[M-H]-	C06104	Adipic Acid	己二酸	Organic acids	有机酸	Organic acids	有机酸	124-04-9	B	82998	93243	115370	77021	68723	78899	130980	98700	119630	110170	95911	105370	147100	83316	84077
mws0213	Negative	151	152.058	C5H12O5	[M-H]-	-	Ribitol	阿东糖醇	Others	其它类	Saccharides and Alcohols	糖及醇类	488-81-3	B	88940	109790	95672	57704	79403	82104	125750	151630	161710	100940	50699	59727	92131	78462	69673
mws0214	Negative	181	182.067	C6H14O6	[M-H]-	C00794	D-Sorbitol	D-山梨糖醇	Others	其它类	Saccharides and Alcohols	糖及醇类	50-70-4	A	125470	143380	135860	100260	126960	130320	175800	151270	197800	95104	66399	74341	113780	136190	116240
mws0216	Positive	132.06	131.05	C5H9NO3	[M+H]+	C01157	Trans-4-Hydroxy-L-proline	反-4-羟基-L-脯氨酸	Amino acids and derivatives	氨基酸及其衍生物	Amino acids and derivatives	氨基酸及其衍生物	51-35-4	B	719920	756060	666930	628970	709740	633970	676910	707980	741110	1074200	1153200	1221800	630150	491470	537920
mws0219	Negative	132	133.03	C4H7NO4	[M-H]-	C00049	L-AsparticAcid	L-天冬氨酸	Amino acids and derivatives	氨基酸及其衍生物	Amino acids and derivatives	氨基酸及其衍生物	56-84-8	A	4680700	6033000	5497900	5580500	5350600	5552200	7526800	7792100	8036200	4373500	3741000	3927500	4704200	4181900	4153200
mws0221	Positive	241	240.012	C6H12N2O4S2	[M+H]+	C00491	L-(-)-Cystine	L-(-)-胱氨酸	Amino acids and derivatives	氨基酸及其衍生物	Amino acids and derivatives	氨基酸及其衍生物	56-89-3	B	7435	17929	11252	9416.9	12738	15817	36162	38289	36404	8561.3	8541.7	8252.5	9	9	9
mws0227	Positive	132.1	131.085	C6H13NO2	[M+H]+	C00123	L-Leucine	L-亮氨酸	Amino acids and derivatives	氨基酸及其衍生物	Amino acids and derivatives	氨基酸及其衍生物	61-90-5	A	18539000	18562000	19523000	11641000	14415000	13436000	16870000	14618000	14520000	22220000	21173000	21122000	22833000	20869000	21209000
mws0230	Positive	120	119.05	C4H9NO3	[M+H]+	C00188	L-(-)-Threonine	L-(-)-苏氨酸	Amino acids and derivatives	氨基酸及其衍生物	Amino acids and derivatives	氨基酸及其衍生物	72-19-5	B	4122300	4453800	4270900	3938500	4586200	3982900	3928000	3721600	3798400	4737900	5197400	4897000	4769900	4258300	4629200
mws0232	Positive	377	376.12	C17H20N4O6	[M+H]+	C00255	Riboflavin	核黄素	Others	其它类	Vitamin	维生素	83-88-5	A	141290	111980	110270	65569	94842	76176	144800	137140	118250	114040	101400	108940	104030	109900	88702
mws0236	Negative	124	125.008	C2H7NO3S	[M-H]-	C00245	2-Aminoethanesulfonic acid	2-氨基乙烷磺酸	Organic acids	有机酸	Organic acids	有机酸	107-35-7	B	196330	258110	213860	201990	179610	204350	397870	410360	365340	202840	195390	194410	161160	153300	146720
mws0237	Negative	187.1	188.093	C9H16O4	[M-H]-	C08261	Anchoic Acid	壬二酸	Organic acids	有机酸	Organic acids	有机酸	123-99-9	A	284340	310710	379410	301080	284480	411830	362620	307360	351830	307770	446330	344100	372740	309420	360480
mws0248	Negative	243.1	244.058	C9H12N2O6	[M-H]-	C00299	Uridine	尿嘧啶核苷	Nucleotides and derivatives	核苷酸及其衍生物	Nucleotides and derivatives	核苷酸及其衍生物	58-96-8	A	378310	383960	405940	257520	299050	268580	397450	242670	245580	258810	284290	381700	607940	479010	489620
mws0250	Positive	182.1	181.065	C9H11NO3	[M+H]+	C00082	L-(-)-Tyrosine	L-(-)-酪氨酸	Amino acids and derivatives	氨基酸及其衍生物	Amino acids and derivatives	氨基酸及其衍生物	60-18-4	B	6711700	6980000	7476200	7131300	8204600	7816500	6488000	6379100	6297200	5749000	6172500	5568000	6281000	5690600	6038600
mws0251	Positive	127	126.037	C5H6N2O2	[M+H]+	C00178	Thymine	胸腺嘧啶	Nucleotides and derivatives	核苷酸及其衍生物	Nucleotides and derivatives	核苷酸及其衍生物	65-71-4	B	13340	10625	11109	9	9	9	7144.8	7334.3	6926.9	25022	24909	28611	12031	8402.4	10356
mws0254	Positive	156.1	155.061	C6H9N3O2	[M+H]+	C00135	L-Histidine	L-组氨酸	Amino acids and derivatives	氨基酸及其衍生物	Amino acids and derivatives	氨基酸及其衍生物	71-00-1	A	6729400	7570400	6630400	8838100	8931600	8370000	6838000	6700700	7273200	4836600	5219800	5296300	8057800	7687400	7841500
mws0255	Positive	112	111.038	C4H5N3O	[M+H]+	C00380	Cytosine	胞嘧啶	Nucleotides and derivatives	核苷酸及其衍生物	Nucleotides and derivatives	核苷酸及其衍生物	71-30-7	B	831810	900730	924420	619480	674930	626870	920020	870890	890200	977990	989440	976470	925950	800400	919660
mws0256	Positive	118.1	117.07	C5H11NO2	[M+H]+	C00183	L-Valine	L-缬氨酸	Amino acids and derivatives	氨基酸及其衍生物	Amino acids and derivatives	氨基酸及其衍生物	72-18-4	A	14746000	16152000	16364000	14754000	15144000	14283000	15048000	13597000	14077000	17481000	18917000	19188000	18333000	15296000	15252000
mws0258	Positive	132	131.085	C6H13NO2	[M+H]+	C00407	L-Isoleucine	L-异亮氨酸	Amino acids and derivatives	氨基酸及其衍生物	Amino acids and derivatives	氨基酸及其衍生物	73-32-5	B	5960100	5724000	6623900	3587300	4309600	4282800	6057800	5268700	4698700	8131900	6876800	7438000	7466300	7140000	7693500
mws0260	Positive	175	174.1	C6H14N4O2	[M+H]+	C00062	L-(+)-Arginine	L-(+)-精氨酸	Amino acids and derivatives	氨基酸及其衍生物	Amino acids and derivatives	氨基酸及其衍生物	74-79-3	A	5637400	6069500	5701000	8108100	7957800	7447400	9275400	9076300	9186100	2042600	2352800	2297400	3987900	4010600	3820000
mws0264	Negative	341	342.096	C12H22O11	[M-H]-	-	D-(+)-TrehaloseAnhydrous	D-(+)-无水海藻糖	Others	其它类	Saccharides and Alcohols	糖及醇类	99-20-7	A	5095300	3998900	5261100	6067000	3950600	4362800	6773900	7290200	8120200	4162000	3515800	3594000	1727400	2059500	2414400
mws0275	Negative	133	134.015	C4H6O5	[M-H]-	C00497	L-(-)-Malic acid	L-(-)-苹果酸	Organic acids	有机酸	Organic acids	有机酸	636-61-3	B	323930	365680	373460	154010	121880	151960	628340	705380	575770	701950	503750	448590	361910	229160	291670
mws0277	Negative	191	192.053	C7H12O6	[M-H]-	C00296	Kinic acid	奎尼酸	Organic acids	有机酸	Organic acids	有机酸	77-95-2	B	3889500	3398600	3793000	3377600	3888400	3716500	4890200	4644000	4214900	2925100	3135300	3723700	2833500	2561200	2712300
mws0279	Positive	170	169.076	C7H11N3O2	[M+H]+	-	3-N-Methyl-L-histidine	3-N-甲基-L-组氨酸	Amino acids and derivatives	氨基酸及其衍生物	Amino acids and derivatives	氨基酸及其衍生物	368-16-1	B	183770	206770	197430	181990	179160	170040	315500	312590	332530	125470	148690	140520	148480	151580	169640
mws0281	Negative	191	192.018	C6H8O7	[M-H]-	C00158	Citric Acid	柠檬酸	Organic acids	有机酸	Organic acids	有机酸	77-92-9	A	1552200	1702200	1499900	1313800	1415300	1507600	2548800	2716500	2083600	1520800	1531900	1603700	1250400	937620	1049100
mws0282	Negative	203	204.08	C11H12N2O2	[M-H]-	C00078	L-Tryptophan	L-色氨酸	Amino acids and derivatives	氨基酸及其衍生物	Amino acids and derivatives	氨基酸及其衍生物	73-22-3	A	3699000	3713300	3970400	5715500	6289700	5464400	4261100	5043300	4250100	1818000	1743000	2190500	4963100	4423200	5220700
mws0289	Negative	478.1	479.268	C23H46NO7P	[M-H]-	-	LysoPE 18:1	溶血磷脂酰乙醇胺 18:1	Lipids	脂质	LPE	溶血磷脂酰乙醇胺	89576-29-4	A	4699400	4963200	4880500	3940500	4422600	4777700	5938600	6375600	5763000	4790100	4192500	3821000	4605000	4084900	4307700
mws0344	Negative	165.05	166.038	C5H10O6	[M-H]-	-	D-Xylonic acid	D-木糖酸	Organic acids	有机酸	Organic acids	有机酸	526-91-0	A	544010	728160	545050	253830	219440	313860	343570	300710	240430	1380000	1398100	1270600	510940	452980	502690
mws0359	Negative	241.22	242.205	C15H30O2	[M-H]-	-	Pentadecanoic Acid	十五烷酸	Lipids	脂质	Free fatty acids	游离脂肪酸	1002-84-2	B	13599	16753	17255	19926	15764	18494	22022	23469	24225	15130	12749	19333	19088	20082	21105
mws0366	Negative	277.22	278.205	C18H30O2	[M-H]-	-	γ-Linolenic Acid	γ-亚麻酸	Lipids	脂质	Free fatty acids	游离脂肪酸	506-26-3	A	6224100	6914500	6761000	6798100	5676100	6324000	8593700	8863700	9045200	5043900	4843800	4820000	5561000	5636700	5693800
mws0367	Negative	277.1	278.205	C18H30O2	[M-H]-	C06427	α-Linolenic Acid	α-亚麻酸	Lipids	脂质	Free fatty acids	游离脂肪酸	463-40-1	A	11526	12294	12506	11480	8701.1	11489	15733	14820	16646	9325.6	8168.1	7663.8	9115.8	9538	10110
mws0376	Negative	115	116.006	C4H4O4	[M-H]-	C00122	Fumaric acid	延胡索酸(富马酸,反丁烯二酸)	Organic acids	有机酸	Organic acids	有机酸	110-17-8	B	42915	53570	35290	23254	20067	27572	43839	42994	25014	31822	55772	46172	27079	26499	29201
mws0383	Negative	267.23	268.219	C17H32O2	[M-H]-	-	Cis-10-Heptadecenoic Acid	顺-10-十七碳烯酸	Lipids	脂质	Free fatty acids	游离脂肪酸	29743-97-3	B	309660	353930	357220	455550	367130	434770	676380	576650	662860	161400	119790	183130	206720	320320	295700
mws0396	Negative	281.25	282.234	C18H34O2	[M-H]-	-	Elaidic Acid	反油酸	Lipids	脂质	Free fatty acids	游离脂肪酸	112-79-8	A	7102100	12073000	11242000	9114700	8542600	10163000	12330000	13121000	15009000	9285600	7817000	7338800	11305000	9093300	8677600
mws0425	Negative	129	130.021	C5H6O4	[M-H]-	C02226	Citraconic acid	甲基马来酸	Organic acids	有机酸	Organic acids	有机酸	498-23-7	B	12166	17208	17136	20427	9	9	21012	19648	20701	22630	13454	12249	15199	14914	9
mws0437	Negative	151.15	152.058	C5H12O5	[M-H]-	C01904	D-Arabitol	D-阿拉伯糖醇	Others	其它类	Saccharides and Alcohols	糖及醇类	488-82-4	B	52482	68779	56772	38603	55451	58659	79961	94789	99876	71282	38482	37708	65113	60024	49764
mws0438	Negative	151.15	152.058	C5H12O5	[M-H]-	-	L-Arabitol	L-(-)-阿拉伯醇	Others	其它类	Saccharides and Alcohols	糖及醇类	7643-75-6	B	49316	50271	53523	32516	39268	45962	56735	62809	80786	45620	28012	25474	46408	36379	30579
mws0458	Negative	151.05	152.041	C8H8O3	[M-H]-	C00755	Vanillin	香兰素	Phenolic acids	酚酸类	Phenolic acids	酚酸类	121-33-5	A	532770	477060	590810	448700	423690	609480	618830	580110	544530	487550	821870	529900	538270	512750	528260
mws0470	Negative	117.02	118.021	C4H6O4	[M-H]-	C02170	Methylmalonic acid	甲基丙二酸	Organic acids	有机酸	Organic acids	有机酸	516-05-2	B	835430	831830	900230	884200	679360	847360	681890	624390	539310	1477000	1299600	1226700	652120	506570	559650
mws0473	Negative	131.04	132.035	C5H8O4	[M-H]-	-	2-Methylsuccinic acid	2-甲基丁二酸	Organic acids	有机酸	Organic acids	有机酸	498-21-5	A	203900	214890	239380	221690	202910	231530	267180	268040	259740	143490	148260	161960	272670	187110	210490
mws0520	Positive	224.1	223.074	C11H13NO4	[M+H]+	-	N-Acetyl-L-tyrosine	N-乙酰-L-酪氨酸	Amino acids and derivatives	氨基酸及其衍生物	Amino acids and derivatives	氨基酸及其衍生物	537-55-3	B	9218.5	6593.4	6198.1	6721.1	8378.4	9	8111.6	9	6751.2	10006	13157	13635	7394.5	9	5287.4
mws0567	Positive	146.09	145.076	C5H11N3O2	[M+H]+	C01035	4-Guanidinobutyric acid	4-胍基丁酸	Organic acids	有机酸	Organic acids	有机酸	463-00-3	B	2484100	2643600	2534600	2118300	1982800	1993300	1249000	1177800	1370300	4446200	5004900	5174800	2363200	2204200	2458900
mws0576	Negative	103.05	104.041	C4H8O3	[M-H]-	-	3-Hydroxybutyrate	3-羟基丁酸	Organic acids	有机酸	Organic acids	有机酸	300-85-6	B	97002	118630	110860	113160	83735	71787	111540	88946	105130	99984	85074	125430	136060	120980	91596
mws0582	Positive	322.4	321.082	C11H19N3O6S	[M+H]+	C11347	S-(methyl)glutathione	S-甲基谷胱甘肽	Amino acids and derivatives	氨基酸及其衍生物	Amino acids and derivatives	氨基酸及其衍生物	2922-56-7	B	11003	16618	9792.7	11317	13235	11696	15728	11113	9472.6	16220	19249	15912	7050.9	5871	7989.2
mws0628	Negative	121.04	122.032	C7H6O2	[M-H]-	C00633	4-Hydroxybenzaldehyde	4-羟基苯甲醛	Phenolic acids	酚酸类	Phenolic acids	酚酸类	123-08-0	A	101690	136350	168000	100240	119190	136820	189710	178470	145130	152130	210820	141000	188070	179770	190580
mws0629	Positive	281.3	280.092	C13H16N2O5	[M+H]+	-	Asp-phe	L-冬胺基乙酸-L-苯丙胺基乙酸	Amino acids and derivatives	氨基酸及其衍生物	Amino acids and derivatives	氨基酸及其衍生物	13433-09-5	B	32111	33713	40270	11328	16509	16722	30598	31737	29756	40399	34491	38934	31825	38726	33701
mws0668	Negative	283	284.063	C10H12N4O6	[M-H]-	C01762	Xanthosine	黄苷	Nucleotides and derivatives	核苷酸及其衍生物	Nucleotides and derivatives	核苷酸及其衍生物	146-80-5	B	81975	103340	94609	58416	66378	66853	110400	103490	105520	77611	78568	71604	136590	116570	140710
mws0671	Positive	120.1	119.05	C4H9NO3	[M+H]+	C00263	L-Homoserine	L-高丝氨酸	Organic acids	有机酸	Organic acids	有机酸	672-15-1	B	3535000	3996900	3672500	3604500	3955100	3824600	3483800	3296100	3211700	4314900	4495900	4402000	4461800	4064000	4260400
mws0675	Positive	335.1	334.041	C11H15N2O8P	[M+H]+	C00455	β-Nicotinamide mononucleotide	β-烟酰胺单核苷酸	Nucleotides and derivatives	核苷酸及其衍生物	Nucleotides and derivatives	核苷酸及其衍生物	1094-61-7	B	6934.1	11485	9476	14506	10631	7824.5	14385	10789	15559	6477.4	9	9	9	9	9
mws0677	Positive	219	218.095	C12H14N2O2	[M+H]+	C00978	N-Acetyl-5-hydroxytryptamine	N-乙酰-5-羟基色胺	Alkaloids	生物碱	Alkaloids	生物碱	1210-83-9	B	53023	61436	65721	40048	53029	50612	58250	69891	67466	25274	39927	24752	91271	82630	102840
mws0704	Negative	140	141.011	C2H8NO4P	[M-H]-	-	O-Phosphorylethanolamine	邻磷酰乙醇胺	Others	其它类	Others	其它	1071-23-4	B	7690	9067.9	11008	9	9	9	6885.6	10322	9002.1	8324.1	8057.6	7117.8	10683	12221	14697
mws0736	Positive	189.1	188.103	C8H16N2O3	[M+H]+	C02155	N-Glycyl-L-leucine	N-甘氨酰-L-亮氨酸	Amino acids and derivatives	氨基酸及其衍生物	Amino acids and derivatives	氨基酸及其衍生物	869-19-2	B	21268	27882	30453	16818	23048	20766	46316	34851	38601	15241	11736	10393	22655	25311	21140
mws0749	Negative	137.03	138.026	C7H6O3	[M-H]-	C00156	4-Hydroxybenzoic acid	对羟基苯甲酸	Phenolic acids	酚酸类	Phenolic acids	酚酸类	99-96-7	A	192450	232820	265100	153330	154340	156660	231680	155230	130740	458730	351630	558170	197840	85694	134490
mws0752	Negative	185.16	186.147	C11H22O2	[M-H]-	-	Undecylic Acid	十一烷酸	Lipids	脂质	Free fatty acids	游离脂肪酸	112-37-8	B	155650	156610	158360	154250	196830	177020	189710	183690	159040	154150	201670	170230	177630	170340	183830
mws0813	Negative	128	129.036	C5H7NO3	[M-H]-	C01879	5-Oxoproline	5-氧化脯氨酸	Amino acids and derivatives	氨基酸及其衍生物	Amino acids and derivatives	氨基酸及其衍生物	149-87-1	A	11409	8971.4	13163	7001.4	9234.6	8211	12290	10624	7325.1	14309	14842	20054	12647	11012	10090
mws0847	Positive	150	149.063	C6H7N5	[M+H]+	C02216	1-Methyladenine	1-甲基腺嘌呤	Nucleotides and derivatives	核苷酸及其衍生物	Nucleotides and derivatives	核苷酸及其衍生物	5142-22-3	B	20838	21833	20480	24116	21306	26344	18718	16431	13391	18694	14116	18890	21386	17361	26295
mws0851	Negative	143.11	166.086	C8H15NaO2	[M-Na]-	-	Sodium Valproate	丙戊酸钠	Organic acids	有机酸	Organic acids	有机酸	1069-66-5	B	802000	949980	975190	746910	832050	695780	780400	841150	817850	783260	793590	787230	874500	773520	866590
mws0866	Negative	259	260.016	C6H13O9P	[M-H]-	C00092	D-Glucose 6-phosphate	D-葡萄糖-6-磷酸	Others	其它类	Saccharides and Alcohols	糖及醇类	56-73-5	B	21855	18545	16539	14716	11607	9724.9	30774	25073	20507	17977	19105	17744	23927	18754	14720
mws0875	Positive	179	178.032	C5H10N2O3S	[M+H]+	C01419	Cys-Gly	半胱氨酰甘氨酸	Amino acids and derivatives	氨基酸及其衍生物	Amino acids and derivatives	氨基酸及其衍生物	19246-18-5	B	31838	22880	26677	30537	34613	32475	34003	37498	50208	37196	40173	44215	24695	38389	35426
mws0884	Negative	328.1	329.038	C10H12N5O6P	[M-H]-	C00575	Cyclic AMP	腺苷-3'-5'-环单磷酸水合物	Nucleotides and derivatives	核苷酸及其衍生物	Nucleotides and derivatives	核苷酸及其衍生物	60-92-4	A	61654	68395	67757	58292	74012	64689	85139	83113	80464	48278	46714	44515	64731	67867	67341
mws0890	Negative	104.03	105.036	C3H7NO3	[M-H]-	-	D-Serine	D-丝氨酸	Amino acids and derivatives	氨基酸及其衍生物	Amino acids and derivatives	氨基酸及其衍生物	312-84-5	B	33823	38605	36337	50490	50564	52712	38444	40029	34315	25771	26744	26093	25629	20960	23668
mws0923	Positive	200.05	199.032	C9H10ClNO2	[M+H]+	-	L-2-chlorophenylalanine	L-2-苯丙氨酸	Amino acids and derivatives	氨基酸及其衍生物	Amino acids and derivatives	氨基酸及其衍生物	103616-89-3	B	10088000	9524900	11322000	9150000	9788300	9363300	9528800	9599700	9432700	9966100	10165000	10193000	10099000	10283000	9846100
mws0924	Negative	145.06	146.049	C6H10O4	[M-H]-	-	2-Methylglutaric acid	2-甲基戊二酸	Organic acids	有机酸	Organic acids	有机酸	617-62-9	B	37253	35236	57877	42102	33609	39223	67551	70634	36328	45435	28290	40174	57337	60355	58169
mws0976	Negative	243	244.058	C9H12N2O6	[M-H]-	C02067	β-Pseudouridine	β-假尿苷	Nucleotides and derivatives	核苷酸及其衍生物	Nucleotides and derivatives	核苷酸及其衍生物	1445-07-4	B	46925	47172	42836	30382	28988	27759	39940	45204	52319	28274	28129	26818	52639	48597	59644
mws0982	Positive	126.1	125.087	C6H11N3	[M+H]+	-	1-Methylhistamine	1-甲基组胺	Others	其它类	Others	其它	6481-48-7	B	16240	14805	14700	18657	17612	15579	16075	14139	14242	14275	17566	18659	16515	22425	14594
mws0983	Positive	326.31	325.272	C20H39NO2	[M+H]+	-	N-Oleoylethanolamine	油酰单乙醇胺	Others	其它类	Others	其它	111-58-0	A	2252700	2421300	1807500	2735800	2761000	2604600	2562000	1954800	2376300	1598100	1222600	1283300	2506700	2602900	2253600
mws1038	Negative	277.13	278.112	C11H22N2O4S	[M-H]-	C00831	(R)-Pantetheine	泛硫醇	Others	其它类	Others	其它	496-65-1	A	22330	10902	16209	6593.6	16728	14469	29755	21152	33171	16806	16820	17149	18911	17341	17821
mws1050	Positive	148.05	147.045	C5H9NO4	[M+H]+	C00979	O-Acetylserine	O-乙酰丝氨酸	Amino acids and derivatives	氨基酸及其衍生物	Amino acids and derivatives	氨基酸及其衍生物	5147-00-2	B	151630	165090	169410	128190	119300	122120	173500	149080	133170	216010	230270	240700	166000	137560	150130
mws1060	Negative	267.08	268.068	C10H12N4O5	[M-H]-	-	9-(β-D-Arabinofuranosyl)hypoxanthine	9-(β-D-呋喃阿糖)次黄嘌呤	Nucleotides and derivatives	核苷酸及其衍生物	Nucleotides and derivatives	核苷酸及其衍生物	7013-16-3	B	101040	133610	123360	57620	51869	47457	160110	161810	180430	101730	97600	94361	244970	181510	190740
mws1080	Negative	341.1	342.096	C12H22O11	[M-H]-	-	Galactinol	肌醇半乳糖苷	Others	其它类	Saccharides and Alcohols	糖及醇类	3687-64-7	A	27927000	28300000	28819000	35988000	33667000	30148000	37712000	38580000	36232000	24280000	23623000	23176000	16627000	17655000	19016000
mws1090	Negative	259	260.016	C6H13O9P	[M-H]-	-	Glucose-1-phosphate	葡萄糖-1-磷酸	Others	其它类	Saccharides and Alcohols	糖及醇类	59-56-3	B	21835	20446	22179	9827.7	7651.9	11159	27891	28798	18355	18110	20714	17311	23434	20358	22068
mws1155	Negative	181.2	182.067	C6H14O6	[M-H]-	C00392	Mannitol	甘露醇	Others	其它类	Saccharides and Alcohols	糖及醇类	87-78-5	A	34110	37671	38747	31876	31660	35498	47075	41418	53629	26807	27282	23046	33619	34784	29760
mws1189	Negative	193.1	194.033	C6H10O7	[M-H]-	C00333	D-Galacturonic acid(Gal A)	α-D-半乳糖醛酸	Organic acids	有机酸	Organic acids	有机酸	91510-62-2	B	112100	84347	68704	55690	59936	47249	132110	115100	109080	128650	122170	133000	35575	37111	31516
mws1195	Positive	179.1	178.055	C10H10O3	[M+H]+	-	Methyl p-coumarate	对香豆酸甲酯	Phenolic acids	酚酸类	Phenolic acids	酚酸类	3943-97-3	B	61645	67533	62771	55597	72520	55133	91533	83051	87051	19586	23000	13982	85333	75772	64371
mws1200	Negative	177	178.055	C10H10O3	[M-H]-	-	Trans-4-Hydroxycinnamic Acid Methyl Ester	反式-4-羟基肉桂酸甲酯	Phenolic acids	酚酸类	Phenolic acids	酚酸类	19367-38-5	A	36257	38602	41150	37084	40348	39182	63560	53107	60679	12220	13480	10700	57333	46047	41121
mws1212	Positive	209.1	208.064	C11H12O4	[M+H]+	-	Methyl ferulate	阿魏酸甲酯	Phenolic acids	酚酸类	Phenolic acids	酚酸类	2309-07-1	B	136440	143700	149590	118610	122250	119980	187700	156490	142880	46160	43378	39990	241580	204830	149200
mws1213	Negative	193.1	194.033	C6H10O7	[M-H]-	-	Aldehydo-D-galacturonate	半乳糖醛酸酯	Organic acids	有机酸	Organic acids	有机酸	685-73-4	B	82403	96643	98774	60977	76466	80468	161280	153480	149530	172470	135930	124450	38963	36593	42848
mws1292	Positive	565.2	564.123	C26H28O14	[M+H]+	-	Isoschaftoside	异夏佛塔苷	Flavonoids	黄酮	Flavonoid carbonoside	黄酮碳糖苷	52012-29-0	A	698440	639840	740940	857840	840750	791680	716920	601710	625670	527720	478570	436180	320040	277820	328760
mws1299	Positive	449.1	448.082	C21H20O11	[M+H]+	C10114	Orientin	荭草苷	Flavonoids	黄酮	Flavonoid carbonoside	黄酮碳糖苷	28608-75-5	B	31199	28937	31183	19308	18000	25723	47954	41101	36122	43776	26275	28178	20027	28110	18631
mws1333	Negative	341.12	342.096	C12H22O11	[M-H]-	C05402	Melibiose	蜜二糖	Others	其它类	Saccharides and Alcohols	糖及醇类	585-99-9	A	3636100	2819100	4063800	5012900	5255200	5483400	5566800	6589700	4750000	3387500	3523100	3222000	1479300	1573800	1905200
mws1337	Positive	220.2	219.097	C9H17NO5	[M+H]+	C00864	D-Pantothenic Acid	D-泛酸	Others	其它类	Vitamin	维生素	79-83-4	A	2049200	1993000	1990700	956810	1147000	1089900	1438600	1292600	1302500	3709100	3410600	3328600	1343900	1308100	1342900
mws1346	Positive	162.07	161.059	C6H11NO4	[M+H]+	-	DL-2-Aminoadipic acid	DL-2-氨基己二酸	Alkaloids	生物碱	Alkaloids	生物碱	542-32-5	B	555740	597000	615660	587520	612040	613980	637780	615420	681010	732970	648730	780210	566610	501670	509260
mws1350	Negative	181.06	182.049	C9H10O4	[M-H]-	-	Syringic Aldehyde	丁香醛	Phenolic acids	酚酸类	Phenolic acids	酚酸类	134-96-3	A	20546	41323	26584	13152	13973	16547	32454	22548	33681	22434	36334	26795	31919	33034	44335
mws1354	Negative	193.06	194.049	C10H10O4	[M-H]-	-	Trans-ferulic acid	反式-阿魏酸	Phenolic acids	酚酸类	Phenolic acids	酚酸类	537-98-4	A	719230	655980	650370	424230	674850	516320	617800	595740	606970	539480	630950	563650	539840	529220	440900
mws1375	Positive	304.15	303.125	C12H21N3O6	[M+H]+	-	Nicotianamine	烟草胺	Amino acids and derivatives	氨基酸及其衍生物	Amino acids and derivatives	氨基酸及其衍生物	34441-14-0	A	1017000	951850	1027300	849780	868800	908640	2217000	2272400	2180100	606220	591530	654600	651380	659300	663320
mws1383	Positive	243.1	242.071	C12H10N4O2	[M+H]+	C01727	Lumichrome	7,8-二甲基咯嗪	Alkaloids	生物碱	Alkaloids	生物碱	1086-80-2	A	25680	27174	20713	10756	12392	11947	11481	19818	16683	30638	27109	29289	25979	24987	31848
mws1401	Positive	175	174.089	C7H14N2O3	[M+H]+	C01047	L-theanine	L-茶氨酸	Amino acids and derivatives	氨基酸及其衍生物	Amino acids and derivatives	氨基酸及其衍生物	3081-61-6	B	18246	17419	17165	12204	10372	11141	24024	13018	18460	9522.7	8874.4	6406.8	20409	16130	18260
mws1417	Negative	160	161.042	C9H7NO2	[M-H]-	-	Indole-3-carboxylic acid	3-吲哚甲酸	Alkaloids	生物碱	Plumerane	吲哚类生物碱	771-50-6	B	58653	71773	87772	69349	88653	75125	58335	50621	55047	70981	78715	93172	57118	52682	69869
mws1434	Negative	431.11	432.088	C21H20O10	[M-H]-	C01714	Isovitexin	异牡荆素	Flavonoids	黄酮	Flavonoid carbonoside	黄酮碳糖苷	29702-25-8	B	4602.4	4274.9	7069.4	10063	7127.1	5313.8	10077	6011.6	9552.7	9	9	9	9	9	9
mws1474	Positive	345.1	344.076	C18H16O7	[M+H]+	C19807	5,7-Dihydroxy-3',4',5'-trimethoxyflavone	5,7-二羟基-3',4',5'-三甲氧基黄酮	Flavonoids	黄酮	Flavonoid	黄酮	18103-42-9	B	23577	27078	21712	20415	26823	18373	30005	20591	22763	23904	29730	24769	20935	26518	26928
mws1489	Negative	283.26	284.248	C18H36O2	[M-H]-	-	Stearic Acid	硬脂酸	Lipids	脂质	Free fatty acids	游离脂肪酸	57-11-4	B	18457000	21728000	19186000	19406000	16902000	17855000	33901000	29606000	30830000	20189000	19989000	17981000	21105000	20198000	18626000
mws1491	Negative	279.2	280.219	C18H32O2	[M-H]-	-	Linoleic acid	亚油酸	Lipids	脂质	Free fatty acids	游离脂肪酸	60-33-3	B	313250	254820	294330	201710	141730	264190	305450	276840	264640	214740	178370	137210	276920	267970	183830
mws1499	Negative	149.05	150.044	C5H10O5	[M-H]-	-	D-(-)-Arabinose	D-(-)-阿拉伯糖	Others	其它类	Saccharides and Alcohols	糖及醇类	10323-20-3	B	20679	25857	21875	34979	28400	34554	25974	28605	27207	23100	20838	23608	18699	18441	19934
mws1546	Positive	357.1	356.093	C16H20O9	[M+H]+	C09782	Gentiopicroside	龙胆苦苷	Terpenoids	萜类	Sesquiterpenoids	倍半萜	20831-76-9	B	23573	15900	18165	16330	20441	18375	25545	24042	18601	20688	17721	25380	16967	19894	21870
mws1550	Positive	162.1	161.042	C6H11NO2S	[M+H]+	C16759	S-Allyl-L-cysteine	S-烯丙基-L-半胱氨酸	Amino acids and derivatives	氨基酸及其衍生物	Amino acids and derivatives	氨基酸及其衍生物	21593-77-1	B	40976	44718	43268	40953	48627	40053	46943	46974	51131	42419	47502	44361	59111	31035	34335
mws1587	Positive	132.1	131.085	C6H13NO2	[M+H]+	-	α-Aminocaproic acid	L-正亮氨酸	Amino acids and derivatives	氨基酸及其衍生物	Amino acids and derivatives	氨基酸及其衍生物	327-57-1	A	18743000	19661000	20405000	12440000	15052000	13811000	17611000	14470000	14880000	20964000	22775000	22167000	23035000	22072000	22505000
mws1589	Negative	503.2	504.14	C18H32O16	[M-H]-	C00713	Panose	D-潘糖	Others	其它类	Saccharides and Alcohols	糖及醇类	33401-87-5	B	729690	735580	1207700	212390	277680	274800	687700	645800	785520	1835100	1308500	1445700	365160	764920	795520
mws1593	Negative	665.1	666.184	C24H42O21	[M-H]-	C02052	Maltotetraose	麦芽四糖	Others	其它类	Saccharides and Alcohols	糖及醇类	34612-38-9	B	12836	7652.5	11019	4664.2	1957.5	4011.2	8058	6597.1	8801.8	16540	15919	21265	6285.1	8655.3	9596.1
mws1641	Positive	165.04	164.028	C6H4N4O2	[M+H]+	-	Lumazine	无水茶碱	Nucleotides and derivatives	核苷酸及其衍生物	Nucleotides and derivatives	核苷酸及其衍生物	487-21-8	B	1755100	1076400	2072100	1084800	796000	1414300	1112700	1039200	1246900	640590	625520	1177400	1278200	1270300	425270
mws1660	Positive	565.15	564.123	C26H28O14	[M+H]+	-	Schaftoside	夏佛塔苷	Flavonoids	黄酮	Flavonoid carbonoside	黄酮碳糖苷	51938-32-0	A	12044	11838	7753.2	12963	13864	16200	17165	9116.4	10758	10775	7858.4	9	5927.6	9	9
mws1661	Positive	609.18	608.146	C28H32O15	[M+H]+	C10039	Diosmin	香叶木苷	Flavonoids	黄酮	Flavonoid	黄酮	520-27-4	A	522040	485110	455200	449990	388830	382050	702640	557660	603580	457230	504780	363950	320590	250720	232810
mws1706	Positive	148.1	147.045	C5H9NO4	[M+H]+	-	Glutamic acid	DL-谷氨酸	Amino acids and derivatives	氨基酸及其衍生物	Amino acids and derivatives	氨基酸及其衍生物	617-65-2	A	1076800	1200600	1171900	1476700	1416900	1365500	1688200	1935200	1761100	868720	848200	951200	725020	694340	712230
mws1711	Positive	118.15	117.07	C5H11NO2	[M+H]+	C06417	D-(-)-Valine	D-(-)-缬氨酸	Amino acids and derivatives	氨基酸及其衍生物	Amino acids and derivatives	氨基酸及其衍生物	640-68-6	A	5873800	5374700	5500900	4938900	5637300	5031700	5331900	4836100	4831300	6881500	6280800	6514900	5885100	6282200	6157600
mws1712	Positive	166.19	165.07	C9H11NO2	[M+H]+	C02265	D-(+)-Phenylalanine	D-(+)-苯丙氨酸	Amino acids and derivatives	氨基酸及其衍生物	Amino acids and derivatives	氨基酸及其衍生物	673-06-3	A	2840600	2907300	3106200	2453600	2970100	2728200	3137200	2965500	2982700	2404200	2370400	2431600	3103000	2800600	2534300
mws2209	Negative	447.1	448.082	C21H20O11	[M-H]-	-	Astragalin	紫云英苷	Flavonoids	黄酮	Flavonols	黄酮醇	480-10-4	B	15560	11693	13791	10877	13289	5764.9	28223	16745	23474	12816	21416	9361.2	14649	11483	10992
mws2212	Negative	179.04	180.035	C9H8O4	[M-H]-	C01197	Caffeic acid	咖啡酸	Phenolic acids	酚酸类	Phenolic acids	酚酸类	331-39-5	A	63679	64418	60836	23388	17459	20273	70764	82660	40062	45082	16754	30793	128550	106180	164730
mws2523	Negative	421.1	422.06	C12H23O14P	[M-H]-	C00689	Trehalose 6-phosphate	海藻糖-6-磷酸	Others	其它类	Saccharides and Alcohols	糖及醇类	4484-88-2	B	199310	212220	238990	278050	225230	272590	214110	302810	265510	201230	179430	182970	177960	159010	153150
mws2608	Positive	222.1	221.077	C8H15NO6	[M+H]+	-	N-Acetyl-D-galactosamine	N-乙酰-D-半乳糖胺	Others	其它类	Others	其它	1811-31-0	B	317070	320590	306290	242100	255960	224790	322540	291100	316280	420270	447140	439750	196020	187510	185380
mws2623	Negative	281.25	282.234	C18H34O2	[M-H]-	-	11-Octadecanoic acid(Vaccenic acid)	十八烷酸	Lipids	脂质	Free fatty acids	游离脂肪酸	506-17-2	A	2707100	3593100	3724500	2867100	2706800	3120900	4577900	3952400	4360800	2941000	2645200	2174200	2855900	2495900	3758700
mws4085	Negative	223.07	224.058	C11H12O5	[M-H]-	C00482	Sinapic acid	芥子酸	Phenolic acids	酚酸类	Phenolic acids	酚酸类	530-59-6	B	13013	15037	17804	6323.1	6645.3	10200	13855	12506	13800	16134	18140	23083	19012	17265	19813
mws4134	Negative	611.15	612.121	C20H32N6O12S2	[M-H]-	-	Oxidized Glutathione	谷胱甘肽	Amino acids and derivatives	氨基酸及其衍生物	Amino acids and derivatives	氨基酸及其衍生物	121-24-4	B	39657	51887	49204	41088	43701	48393	41834	33008	29991	46509	26942	30749	30275	32379	40594
mws4163	Negative	665.2	666.184	C24H42O21	[M-H]-	-	1,1-Kestotetraose	1,1-蔗果四糖	Others	其它类	Saccharides and Alcohols	糖及醇类	13133-07-8	B	20257	16617	22752	5872.9	9113.3	12195	15507	5328.5	12560	58898	49041	41019	20135	29324	23336
mws4170	Negative	179.06	180.053	C6H12O6	[M-H]-	-	D-Glucose	D-葡萄糖	Others	其它类	Saccharides and Alcohols	糖及醇类	14431-43-7	B	380820	607870	582870	562270	512310	566700	529290	683720	624770	543270	679210	619050	361220	393150	384210
mws4174	Positive	222.09	221.077	C8H15NO6	[M+H]+	-	N-Acetyl-β-D-mannosamine	N-乙酰-β-D-甘露糖胺	Others	其它类	Others	其它	7772-94-3	B	531720	630680	610680	357890	399490	385520	627750	464360	522980	777840	916580	912730	411700	323950	370270
mws5038	Negative	341.11	342.096	C12H22O11	[M-H]-	-	Isomaltulose	异麦芽酮糖	Others	其它类	Saccharides and Alcohols	糖及醇类	13718-94-0	A	4299200	4711700	7813800	5949700	7058700	8163800	7599200	14550000	9962500	5891900	4805900	5292300	2447600	3144800	2341400
mws5040	Positive	365.11	364.078	C12H21O11Na	[M+H]+	-	Turanose	松二糖	Others	其它类	Saccharides and Alcohols	糖及醇类	547-25-1	B	527810	418630	503810	599360	542840	507750	505950	616410	536510	463680	366320	471340	361850	414190	542870
mws5041	Positive	189.12	188.103	C8H16N2O3	[M+H]+	-	Glycylisoleucine	氨基乙酰基异亮氨酸	Amino acids and derivatives	氨基酸及其衍生物	Amino acids and derivatives	氨基酸及其衍生物	19461-38-2	B	18601	19381	23373	13276	15229	19486	34663	27303	26186	11834	10892	9889.3	17759	17316	15808
mws5042	Positive	223.11	222.089	C11H14N2O3	[M+H]+	-	Glycylphenylalanine	氨基乙酰基苯丙氨酸	Amino acids and derivatives	氨基酸及其衍生物	Amino acids and derivatives	氨基酸及其衍生物	721-66-4	B	16204	16778	16656	10260	14827	14214	22894	17097	20860	10772	6879.7	5808	19169	12461	13840
pmb0160	Positive	353.3	352.237	C21H36O4	[M+H]+	-	MAG(18:3)isomer5	单酰甘油酯(酰基 18:3)异构5	Lipids	脂质	Glycerol ester	甘油酯	-	A	164210	180680	169390	65275	66315	82540	444460	449580	350170	25857	22676	28269	95503	85861	89338
pmb0164	Positive	355.1	354.251	C21H38O4	[M+H]+	-	MAG(18:2)isomer1	单酰甘油酯(酰基 18:2)异构1	Lipids	脂质	Glycerol ester	甘油酯	-	A	424820	426850	446730	448670	453340	439620	636070	530710	562320	438980	451770	459440	127280	121070	119550
pmb0287	Positive	351.4	350.222	C21H34O4	[M+H]+	-	MAG(18:4)isomer2	单酰甘油酯(酰基 18:4)异构2	Lipids	脂质	Glycerol ester	甘油酯	-	B	135950	137750	130510	113160	145160	113230	148400	176300	172270	58594	37775	62209	222060	221990	178840
pmb0296	Positive	357.2	356.265	C21H40O4	[M+H]+	-	MAG(18:1)isomer2	单酰甘油酯(酰基 18:2)异构2	Lipids	脂质	Glycerol ester	甘油酯	-	B	849620	845380	856480	1081800	1022700	1029200	1287200	1083600	1160100	713900	677770	695390	312220	332270	300070
pmb0374	Positive	136.1	135.049	C5H5N5	[M+H]+	-	Aminopurine	氨基嘌呤	Alkaloids	生物碱	Alkaloids	生物碱	452-06-2	A	82219	84410	83099	81068	91104	86513	127150	105860	89967	81254	59296	64769	110320	100940	102290
pmb0484	Positive	104.1	103.091	C5H13NO	[M+H]+	C00114	Choline	胆碱	Alkaloids	生物碱	Alkaloids	生物碱	62-49-7	B	649480	711390	755370	709660	723590	776210	904460	826830	799740	708100	706730	739690	774380	800990	794370
pmb0489	Positive	397.1	396.167	C19H28N2O7	[M+H]+	-	N-Hexosyl-p-coumaroyl putrescine	对香豆酰腐胺己糖苷	Alkaloids	生物碱	Phenolamine	酚胺	-	B	9136	10861	11342	10505	10799	6622.8	14643	15333	34759	9	9	9	7209.3	10241	5461.7
pmb0490	Positive	235.1	234.123	C13H18N2O2	[M+H]+	C18326	N-p-Coumaroyl putrescine	N-对香豆酰基腐胺	Alkaloids	生物碱	Phenolamine	酚胺	34136-53-3	B	54236	58506	58336	33384	11312	24751	95244	38682	45615	15993	14460	17014	67854	153960	96031
pmb0492	Positive	584.2	583.268	C34H37N3O6	[M+H]+	-	N',N'',N'''-p-Coumaroyl-cinnamoyl-caffeoyl spermidine	N',N'',N'''-对香豆酰阿魏酰咖啡酰亚精胺	Alkaloids	生物碱	Phenolamine	酚胺	-	B	15747	16047	13900	11743	17317	16583	17914	10931	11011	18810	21025	21851	9464.7	8975.7	13171
pmb0501	Positive	131.1	130.111	C5H14N4	[M+H]+	C00179	Agmatine	胍丁胺	Alkaloids	生物碱	Phenolamine	酚胺	306-60-5	B	18946	22303	22869	18218	17675	17152	34835	28981	26187	16469	36959	23100	21909	23815	27338
pmb0530	Positive	664.2	663.08	C21H27N7O14P2	[M+H]+	C00003	Nicotinic acid adenine dinucleotide	烟酸腺嘌呤二核苷酸	Nucleotides and derivatives	核苷酸及其衍生物	Nucleotides and derivatives	核苷酸及其衍生物	53-84-9	A	75913	87113	69184	60965	61851	61711	111700	91558	86568	53091	38408	46138	72964	85765	71923
pmb0550	Positive	449.11	449.108	C21H21O11+	[M]+	C08604	Cyanidin 3-O-glucoside (Kuromanin)	矢车菊素 3-O-葡萄糖苷	Flavonoids	黄酮	Anthocyanins	花青素	47705-70-4	B	239670	230460	263110	274230	278610	277800	313070	240330	272150	309710	289950	279230	69340	82651	67095
pmb0631	Positive	581.1	580.117	C26H28O15	[M+H]+	-	C-Hexosyl-luteolin C-pentoside	C-己糖基-木犀草素 C-戊糖苷	Flavonoids	黄酮	Flavonoid carbonoside	黄酮碳糖苷	-	B	41455	46097	56995	39868	34583	36296	78598	79311	83380	24090	20849	17838	10278	11135	8937
pmb0636	Positive	581.1	580.117	C26H28O15	[M+H]+	-	6-C-Hexosyl luteolin O-pentoside	6-C-己糖基-木犀草素 O-戊糖苷	Flavonoids	黄酮	Flavonoid carbonoside	黄酮碳糖苷	-	B	30030	23326	31419	27884	33449	30981	53805	54489	41303	16604	14303	16731	8029.7	10042	7722.1
pmb0647	Positive	581.1	580.117	C26H28O15	[M+H]+	-	8-C-Hexosyl-luteolin O-pentoside	8-C-己糖基-木犀草素 O-戊糖苷	Flavonoids	黄酮	Flavonoid carbonoside	黄酮碳糖苷	-	B	20241	23615	18389	21833	20585	22880	45432	39909	26419	8326.6	9	12343	11259	9	9
pmb0652	Positive	565.1	564.123	C26H28O14	[M+H]+	-	C-Hexosyl-apigenin O-pentoside	C-己糖基-芹菜素 O-戊糖苷	Flavonoids	黄酮	Flavonoid carbonoside	黄酮碳糖苷	-	B	28921	25815	22147	27105	22815	26025	26624	23973	27726	21092	18023	15431	10124	14108	7786
pmb0653	Positive	595.1	594.132	C27H30O15	[M+H]+	-	Di-C,C-hexosyl-apigenin	芹菜素 C,C-二己糖苷	Flavonoids	黄酮	Flavonoid	黄酮	-	B	34717	43055	42226	52832	53293	59013	45032	50128	42025	39345	30635	26256	27405	28286	25744
pmb0666	Positive	801.1	800.181	C38H40O19	[M+H]+	-	6-C-Hexosyl-apigenin O-sinapoylhexoside	6-C-己糖基-芹菜素 O-芥子酰基己糖苷	Flavonoids	黄酮	Flavonoid carbonoside	黄酮碳糖苷	-	B	12271	7164.8	12185	21131	22341	20325	20766	15944	11895	9	9	9	9	9	9
pmb0678	Positive	771.2	770.172	C37H38O18	[M+H]+	-	8-C-Hexosyl-apigenin O-feruloylhexoside	8-C-己糖基芹菜素 O-阿魏酰己糖苷	Flavonoids	黄酮	Flavonoid carbonoside	黄酮碳糖苷	-	B	55758	50891	51083	50975	57791	55410	51816	41270	44840	46666	30941	27733	13777	18084	11751
pmb0681	Positive	403.1	402.079	C20H18O9	[M+H]+	-	Apigenin 8-C-pentoside	芹菜素 8-C-戊糖苷	Flavonoids	黄酮	Flavonoid	黄酮	-	B	10507	9072.3	8904	9	9	9	9435.7	5774.1	9239.6	5373.4	9	9	13845	17014	7689.5
pmb0713	Positive	655.2	654.149	C29H34O17	[M+H]+	-	Tricin 7-O-hexosyl-O-hexoside	麦黄酮 7-O-己糖基-O-己糖苷	Flavonoids	黄酮	Flavonoid	黄酮	-	B	34393	31956	25070	50716	57338	51157	63311	48944	48825	9552.2	10459	6020	9076.7	15629	10616
pmb0720	Positive	579.1	578.103	C26H26O15	[M+H]+	-	Tricin O-malonylhexoside	麦黄酮 O-丙二酰己糖苷	Flavonoids	黄酮	Flavonoid	黄酮	-	B	13754	15004	16250	20380	20719	22347	21331	12702	16268	9	9	9	9	9	9
pmb0736	Positive	493.1	492.105	C23H24O12	[M+H]+	-	Tricin 7-O-hexoside	麦黄酮 7-O-己糖苷	Flavonoids	黄酮	Flavonoid	黄酮	-	A	717890	712970	768120	1033600	1080300	1147900	1363000	1120900	911980	184580	147750	155400	95932	92889	83952
pmb0738	Positive	699.2	698.155	C34H34O16	[M+H]+	-	Tricin O-sinapoylhexoside	麦黄酮 O-芥子酰己糖苷	Flavonoids	黄酮	Flavonoid	黄酮	-	B	24399	22884	21523	31490	26101	46283	21095	11953	11416	9	9	9	9	9	9
pmb0752	Positive	369.1	368.093	C17H20O9	[M+H]+	C02572	3-O-Feruloyl quinic acid	3-O-阿魏酰奎宁酸	Phenolic acids	酚酸类	Phenolic acids	酚酸类	1899-29-2	B	226880	215710	247910	147760	157940	171760	564690	499220	419510	148700	149350	132130	150840	153210	145080
pmb0767	Positive	302.4	301.272	C18H39NO2	[M+H]+	C00836	D-erythro-Dihydrosphingosine	D-赤式-二氢鞘氨醇	Lipids	脂质	Sphingolipids	鞘脂	764-22-7	A	170200	174880	173370	91614	77489	83305	193500	179140	164020	98607	86550	81910	315540	294350	252880
pmb0770	Positive	353.1	352.127	C20H20N2O4	[M+H]+	-	N-Feruloyl serotonin	N-阿魏酰五羟色胺	Alkaloids	生物碱	Phenolamine	酚胺	68573-23-9	B	49431	46981	47582	10053	11767	26427	122510	96951	85830	14053	7977.3	11792	25345	24480	17586
pmb0774	Positive	177.2	176.086	C10H12N2O	[M+H]+	C17203	N-Hydroxy tryptamine	N-羟基色胺	Others	其它类	Others	其它	-	A	7374200	7483000	7967000	1268500	1496200	1178800	3043700	3490900	3652700	596640	789010	1015100	22556000	22210000	22073000
pmb0801	Positive	346	345.089	C14H19NO9	[M+H]+	-	4-Pyridoxic acid O-hexoside	吡哆醇O-己糖苷	Others	其它类	Vitamin	维生素	-	A	185000	188580	189270	147750	150990	154180	200520	223540	215910	104650	103060	102310	212500	196450	189510
pmb0854	Positive	518.3	517.282	C26H48NO7P	[M+H]+	-	LysoPC 18:3	溶血磷脂酰胆碱 18:3	Lipids	脂质	LPC	溶血磷脂酰胆碱	-	A	20227000	20109000	20323000	13296000	14749000	14924000	32166000	32815000	30353000	14629000	14914000	14885000	20746000	19191000	18578000
pmb0856	Positive	480.31	479.268	C23H46NO7P	[M+H]+	-	LysoPE 18:1(2n isomer)	溶血磷脂酰乙醇胺 18:1(2n异构)	Lipids	脂质	LPE	溶血磷脂酰乙醇胺	-	A	1265100	1282900	1233300	1313800	1160900	1246400	1541000	1800600	1605200	924540	764970	735470	1461700	1401600	1492900
pmb0863	Positive	492.3	491.268	C24H46NO7P	[M+H]+	-	LysoPC 16:2(2n isomer)	溶血磷脂酰胆碱 16:2	Lipids	脂质	LPC	溶血磷脂酰胆碱	-	A	105510	108080	105620	116850	102990	108820	147340	169230	150690	96756	94231	101450	116980	102350	106820
pmb0864	Positive	426.3	425.224	C19H40NO7P	[M+H]+	-	LysoPE 14:0	溶血磷脂酰乙醇胺 14:0	Lipids	脂质	LPE	溶血磷脂酰乙醇胺	-	A	6111100	6215000	6290400	5754400	5828300	6393200	6430300	6781400	6108200	5494100	5303500	5040000	6638300	6056900	5979700
pmb0865	Positive	518.2	517.282	C26H48NO7P	[M+H]+	-	LysoPC 18:3(2n isomer)	溶血磷脂酰胆碱 18:3(2n异构)	Lipids	脂质	LPC	溶血磷脂酰胆碱	-	A	18940000	19094000	19324000	12889000	13837000	14120000	31162000	32120000	27729000	13933000	13906000	14255000	20912000	18126000	19458000
pmb0874	Positive	478.6	477.253	C23H44NO7P	[M+H]+	-	LysoPE 18:2(2n isomer)	溶血磷脂酰乙醇胺 18:2(2n异构)	Lipids	脂质	LPE	溶血磷脂酰乙醇胺	-	A	667490	682080	793730	538840	597510	646910	818510	867090	752220	862800	835480	796890	643880	520510	549490
pmb0876	Positive	454.2	453.253	C21H44NO7P	[M+H]+	-	LysoPE 16:0	溶血磷脂酰乙醇胺 16:0	Lipids	脂质	LPE	溶血磷脂酰乙醇胺	53862-35-4	A	19810000	19258000	20657000	15113000	15593000	16734000	18674000	19580000	18109000	23679000	20352000	20464000	18379000	19301000	18674000
pmb0889	Positive	279.3	278.205	C18H30O2	[M+H]+	C08364	Punicic acid	石榴酸	Lipids	脂质	Free fatty acids	游离脂肪酸	544-72-9	A	8472900	8438400	9085800	9615400	9396500	10951000	7251900	6973300	7113600	8270800	8630500	8357300	6868400	7102800	7071600
pmb0890	Positive	355.1	354.251	C21H38O4	[M+H]+	-	MAG(18:2)	单酰甘油酯(18:2)	Lipids	脂质	Glycerol ester	甘油酯	-	A	32813000	30941000	30749000	30260000	27128000	30071000	45779000	43513000	45810000	4933300	4105100	5231700	17795000	19642000	17043000
pmb0896	Positive	265.1	264.132	C14H20N2O3	[M+H]+	-	N'-Feruloyl putrescine	N'-阿魏酰腐胺	Alkaloids	生物碱	Phenolamine	酚胺	-	A	61548	67236	90446	7719.2	9627.6	9486	63384	16382	19803	196120	205620	197860	20728	70810	18474
pmb0981	Positive	348.2	347.047	C10H14N5O7P	[M+H]+	C00020	Adenosine 5'-monophosphate	腺苷 5'-单磷酸	Nucleotides and derivatives	核苷酸及其衍生物	Nucleotides and derivatives	核苷酸及其衍生物	61-19-8	B	71458	81832	90079	99888	89620	94048	100660	96748	81005	82012	51794	49213	55876	65443	68876
pmb0998	Positive	364.1	363.042	C10H14N5O8P	[M+H]+	C00144	Guanosine 5'-monophosphate	鸟苷 5'-单磷酸	Nucleotides and derivatives	核苷酸及其衍生物	Nucleotides and derivatives	核苷酸及其衍生物	85-32-5	B	8135.2	8359.3	7411.6	5570.2	5948.5	5085.4	8449.7	6585.8	5719.4	5232.6	4290.1	6682.4	5518.4	8274.6	7319.6
pmb1096	Positive	118	117.053	C8H7N	[M+H]+	C00463	Indole	吲哚	Alkaloids	生物碱	Plumerane	吲哚类生物碱	120-72-9	A	147520	123790	154400	173610	180680	178670	147670	147850	134130	114550	106590	100420	173130	151800	169200
pmb1656	Positive	353.1	352.237	C21H36O4	[M+H]+	-	MAG(18:3)isomer4	单酰甘油酯(酰基 18:3)异构4	Lipids	脂质	Glycerol ester	甘油酯	-	A	125110	128730	113230	100980	87980	105730	276540	252300	261650	8799.4	7157.5	9188.2	53598	63563	52673
pmb2221	Positive	318.3	317.266	C18H39NO3	[M+H]+	C12144	4-Hydroxysphinganine	4-羟基鞘氨醇	Lipids	脂质	Sphingolipids	鞘脂	554-62-1	A	4722900	4584000	4513900	4100100	4047900	4229600	3507500	3397400	3533200	4452900	3975200	4099100	6150900	6485400	5728900
pmb2260	Positive	480.31	479.268	C23H46NO7P	[M+H]+	-	LysoPC 15:1	溶血磷脂酰胆碱 15:1	Lipids	脂质	LPC	溶血磷脂酰胆碱	-	A	78032	67208	72533	94829	83693	97404	80995	96330	86076	69354	67136	58049	49581	47865	45825
pmb2319	Positive	482.3	481.282	C23H48NO7P	[M+H]+	-	LysoPC 15:0	溶血磷脂酰胆碱 15:0	Lipids	脂质	LPC	溶血磷脂酰胆碱	-	A	3314500	3364900	3387800	2393100	2475700	2540400	3499900	3257600	3420100	3414400	3256600	3226500	4296900	4229000	4096300
pmb2325	Positive	353.1	352.237	C21H36O4	[M+H]+	-	MAG(18:3)isomer2	单酰甘油酯(酰基 18:3)异构2	Lipids	脂质	Glycerol ester	甘油酯	-	A	45485	46743	43213	46813	56439	71453	73309	90074	83307	9	9	9	17309	22933	21073
pmb2363	Positive	357.2	356.265	C21H40O4	[M+H]+	-	MAG(18:1)isomer1	单酰甘油酯(酰基 18:1)异构1	Lipids	脂质	Glycerol ester	甘油酯	-	A	358930	372050	384370	328700	355220	364410	711850	639480	651950	135080	123110	149590	225930	209960	211150
pmb2406	Positive	510.1	509.311	C25H52NO7P	[M+H]+	-	LysoPC 17:0	溶血磷脂酰胆碱 17:0	Lipids	脂质	LPC	溶血磷脂酰胆碱	-	A	525350	544820	547220	380370	391290	418420	653470	656620	637760	508720	481010	430820	681480	659040	669170
pmb2444	Positive	353.2	352.237	C21H36O4	[M+H]+	-	MAG(18:3)isomer1	单酰甘油酯(酰基 18:3)异构1	Lipids	脂质	Glycerol ester	甘油酯	-	A	2361900	2522600	2644000	1812100	1829400	1961600	5116900	4403300	4634600	536670	515890	552450	1185100	1296700	1152500
pmb2620	Negative	207.1	208.064	C11H12O4	[M-H]-	-	3,4-Dimethoxycinnamic acid	3,4-二甲氧基肉桂酸	Phenolic acids	酚酸类	Phenolic acids	酚酸类	14737-89-4	B	33331	30358	32465	30971	30570	32645	44507	37677	40699	9906.4	11464	8971.1	58359	46640	41355
pmb2778	Negative	295	296.214	C18H32O3	[M-H]-	-	9,10-EODE	9,10-环氧十八碳二烯酸	Lipids	脂质	Free fatty acids	游离脂肪酸	65167-83-1	A	4841300	5075500	5012600	5660500	5565700	6428000	4746300	4567800	4920400	4777200	5108600	4871000	4237900	4218000	4223200
pmb2786	Negative	293	294.199	C18H30O3	[M-H]-	-	9-HOTrE	9-羟基十八碳三烯酸	Lipids	脂质	Free fatty acids	游离脂肪酸	89886-42-0	B	48344	52344	53411	55924	56286	71252	60749	61305	67861	30023	36934	30806	40213	40925	39672
pmb2787	Negative	293.2	294.199	C18H30O3	[M-H]-	-	9-KODE	13-酮十八碳二烯酸	Lipids	脂质	Free fatty acids	游离脂肪酸	54232-59-6	B	35903	40840	41793	56956	55673	67110	41768	45786	49397	28162	29274	25950	33262	33265	31569
pmb2792	Negative	293	294.199	C18H30O3	[M-H]-	-	13-HOTrE(r)	13-羟基十八碳三烯酸(r)	Lipids	脂质	Free fatty acids	游离脂肪酸	74784-20-6	B	21415	23907	25367	29768	24750	23163	62597	22621	20878	12843	43124	40993	15830	26185	27615
pmb2799	Negative	295	296.214	C18H32O3	[M-H]-	-	12,13-EODE	12,13-环氧十八碳二烯酸	Lipids	脂质	Free fatty acids	游离脂肪酸	6799-85-5	A	543850	588570	572300	845310	794280	902140	487830	511310	520750	487270	485630	462330	461980	448230	465550
pmb2871	Negative	315.1	316.065	C13H16O9	[M-H]-	-	2,5-Dihydroxy benzoic acid O-hexside	2,5-二羟基苯甲酸 O-己糖苷	Phenolic acids	酚酸类	Phenolic acids	酚酸类	-	A	28304	29151	29340	40937	45790	38410	27460	28070	24697	33056	33668	35254	18359	16158	11689
pmb2922	Negative	565.1	566.029	C15H24N2O17P2	[M-H]-	C00029	Uridine 5'-diphospho-D-glucose	尿苷 5'-二磷酸-D-葡萄糖	Nucleotides and derivatives	核苷酸及其衍生物	Nucleotides and derivatives	核苷酸及其衍生物	133-89-1	B	12545	10385	11550	4595.8	5810.9	7887.9	8743.9	8621	6822.3	10293	5766.9	8444.2	17658	13918	19343
pmb3002	Negative	607.1	608.146	C28H32O15	[M-H]-	-	Chrysoeriol 7-O-rutinoside	金圣草黄素 7-O-芸香糖苷	Flavonoids	黄酮	Flavonoid	黄酮	-	A	166790	165070	225200	197400	162580	145430	237720	208880	207350	162720	117900	116600	126700	118020	54682
pmb3007	Negative	475.1	476.076	C22H20O12	[M-H]-	-	Chrysoeriol O-glucuronic acid	金圣草黄素 O-葡萄糖醛酸	Flavonoids	黄酮	Flavonoid	黄酮	-	B	5566.8	7513	6042.6	9	9	9	9	9	9	10156	6857.5	11674	9069.5	10583	9
pmb3024	Negative	447.1	448.082	C21H20O11	[M-H]-	-	Luteolin C-hexoside	木犀草素 C-己糖苷	Flavonoids	黄酮	Flavonoid	黄酮	-	B	18316	16504	25468	17791	16357	16883	25665	26229	17779	27063	18716	17181	14086	17685	16794
pmb3043	Negative	637.1	638.155	C29H34O16	[M-H]-	-	Tricin 5-O-rutinoside	麦黄酮 5-O-芸香糖苷	Flavonoids	黄酮	Flavonoid	黄酮	-	A	734470	848140	759590	1089000	1699900	1302500	1051600	985780	1798200	206150	159690	166020	106950	114950	89184
pmb3079	Negative	300.1	301.04	C8H16NO9P	[M-H]-	C04256	N-Acetyl-D-glucosamine 1-phosphate	N-乙酰葡萄糖胺 1-磷酸	Others	其它类	Others	其它	-	B	12436	19857	22975	38767	48726	50463	21379	10468	9	9	14671	13377	24644	17192	20852
pmb3081	Negative	289.1	289.99	C6H11PO11	[M-H]-	-	Glucarate O-Phosphoric acid	磷酸葡糖酸	Others	其它类	Saccharides and Alcohols	糖及醇类	-	B	163500	164490	345290	214190	253340	241010	255840	137890	152640	124440	187810	343400	194740	244750	154860
pmb3099	Negative	153	154.03	C4H11O4P	[M-H]-	C06608	Diethyl phosphate	磷酸二乙酯	Organic acids	有机酸	Organic acids	有机酸	598-02-7	B	96281	107630	117100	121870	156010	103090	451540	158530	128600	114540	318290	126280	155970	131850	147000
pmb3107	Negative	359.1	360.088	C15H20O10	[M-H]-	-	Syringic acid O-glucoside	丁香酸 O-葡萄糖苷	Phenolic acids	酚酸类	Phenolic acids	酚酸类	-	B	33200	29294	25285	17550	15369	14928	31312	19179	11296	50863	47468	45929	54815	48947	44987
pmd0130	Positive	468.3	467.268	C22H46NO7P	[M+H]+	-	LysoPC 14:0(2n isomer)	溶血磷脂酰胆碱 14:0(2n异构)	Lipids	脂质	LPC	溶血磷脂酰胆碱	-	A	10996000	10155000	10692000	9848600	9892500	10345000	9532900	9541900	9162800	10011000	10269000	10505000	13566000	13375000	13277000
pmd0132	Positive	496.33	495.296	C24H50NO7P	[M+H]+	-	LysoPC 16:0(2n isomer)	溶血磷脂酰胆碱 16:0(2n异构)	Lipids	脂质	LPC	溶血磷脂酰胆碱	-	A	1527400	1537200	1619700	1353500	1357400	1420400	1376600	1402600	1299900	1767000	1668400	1664700	1739600	1707000	1730200
pmd0136	Positive	524.36	523.325	C26H54NO7P	[M+H]+	-	LysoPC 18:0	溶血磷脂酰胆碱 18:0	Lipids	脂质	LPC	溶血磷脂酰胆碱	-	A	3946100	3945700	3946900	1737300	1753500	1857900	3690000	3851100	3586500	5307300	4326300	4202000	5779500	5635400	5458000
pmd0160	Negative	452.3	453.253	C21H44NO7P	[M-H]-	-	LysoPE 16:0(2n isomer)	溶血磷脂酰乙醇胺 16:0(2n异构)	Lipids	脂质	LPE	溶血磷脂酰乙醇胺	-	A	5128700	5226100	5160300	4393600	4498900	4667600	5125300	5058400	4732700	6021900	5448100	5066900	5701300	5314700	5358800
pme0006	Positive	116.1	115.056	C5H9NO2	[M+H]+	C00148	L-Proline	L-脯氨酸	Amino acids and derivatives	氨基酸及其衍生物	Amino acids and derivatives	氨基酸及其衍生物	147-85-3	A	19103000	18739000	20244000	27820000	29356000	28363000	28991000	26062000	29112000	15270000	17135000	18014000	10208000	9870800	10070000
pme0008	Positive	176.1	175.084	C6H13N3O3	[M+H]+	C00327	L-Citrulline	L-瓜氨酸	Amino acids and derivatives	氨基酸及其衍生物	Amino acids and derivatives	氨基酸及其衍生物	372-75-8	B	85806	114510	90284	107650	117670	125830	161660	153070	179750	66242	46965	49211	44662	53731	48158
pme0014	Positive	148.1	147.045	C5H9NO4	[M+H]+	C00025	L-Glutamic acid	L-谷氨酸	Amino acids and derivatives	氨基酸及其衍生物	Amino acids and derivatives	氨基酸及其衍生物	56-86-0	A	979000	1233600	1163600	1407200	1223700	1267100	1642100	1928800	1712400	923470	830600	865770	705300	651390	768290
pme0021	Positive	166	165.07	C9H11NO2	[M+H]+	C00079	L-Phenylalanine	L-苯丙氨酸	Amino acids and derivatives	氨基酸及其衍生物	Amino acids and derivatives	氨基酸及其衍生物	63-91-2	A	18270000	18873000	18718000	15735000	19538000	17638000	19387000	18996000	19477000	15393000	14983000	14989000	19796000	17626000	16896000
pme0026	Positive	147	146.095	C6H14N2O2	[M+H]+	C00047	L-(+)-Lysine	L-(+)-赖氨酸	Amino acids and derivatives	氨基酸及其衍生物	Amino acids and derivatives	氨基酸及其衍生物	56-87-1	B	25706000	26876000	25416000	19050000	20765000	20215000	33103000	33969000	33949000	23368000	23011000	23014000	27272000	23203000	24055000
pme0033	Positive	137	136.033	C5H4N4O	[M+H]+	C00262	Hypoxanthine	次黄嘌呤	Nucleotides and derivatives	核苷酸及其衍生物	Nucleotides and derivatives	核苷酸及其衍生物	68-94-0	B	110540	104130	107700	34577	30447	34198	20310	30651	19808	311580	299350	275160	83829	63527	81542
pme0040	Positive	136.1	135.049	C5H5N5	[M+H]+	C00147	Adenine	腺嘌呤	Nucleotides and derivatives	核苷酸及其衍生物	Nucleotides and derivatives	核苷酸及其衍生物	73-24-5	A	726130	805780	841360	807520	814260	790810	417120	362050	415150	1795700	1837500	1805600	224430	253000	219260
pme0048	Negative	108	109.013	C2H7NO2S	[M-H]-	C00519	2-Aminoethanesulfinic acid	2-氨基乙烷亚磺酸	Organic acids	有机酸	Organic acids	有机酸	300-84-5	B	11851	13749	12249	17030	17126	17204	10123	9018.3	9568.2	13847	15531	11974	13518	11875	10658
pme0120	Positive	118.2	117.07	C5H11NO2	[M+H]+	C00431	5-Aminovaleric acid	5-氨基戊酸	Amino acids and derivatives	氨基酸及其衍生物	Amino acids and derivatives	氨基酸及其衍生物	660-88-8	B	186410	130200	149330	159700	140680	164710	171490	141460	140100	88747	86532	126260	216130	193230	156550
pme0122	Positive	189.2	188.103	C8H16N2O3	[M+H]+	C02727	N6-Acetyl-L-lysine	N6-乙酰-L-赖氨酸	Amino acids and derivatives	氨基酸及其衍生物	Amino acids and derivatives	氨基酸及其衍生物	692-04-6	B	54494	54769	66521	33045	27030	31553	77789	93661	80850	44571	42658	46770	73718	93263	69568
pme0128	Negative	159.2	160.075	C6H12N2O3	[M-H]-	C00993	D-Alanyl-D-Alanine	D-丙氨酰-D-丙氨酸	Amino acids and derivatives	氨基酸及其衍生物	Amino acids and derivatives	氨基酸及其衍生物	923-16-0	B	33623	44768	38182	19600	23366	21883	40358	26874	22154	48343	49010	64410	57350	55502	55262
pme0137	Negative	187.2	188.069	C7H12N2O4	[M-H]-	-	N-α-Acetyl-L-glutamine	N-α-乙酰-L-谷氨酰胺	Amino acids and derivatives	氨基酸及其衍生物	Amino acids and derivatives	氨基酸及其衍生物	2490-97-3	B	12858	9602.3	6748.2	3829.6	8166	9357.5	5834.1	9	9	4173.7	12306	8041.2	15166	14397	10944
pme0170	Positive	217.1	216.108	C8H16N4O3	[M+H]+	-	N-α-Acetyl-L-arginine	N-α-乙酰-L-精氨酸	Amino acids and derivatives	氨基酸及其衍生物	Amino acids and derivatives	氨基酸及其衍生物	155-84-0	B	19894	12574	9619.4	5919.4	9107.2	7616.9	15076	15670	7274.9	6326.1	11536	3699.8	17434	6864.1	11710
pme0181	Positive	170.1	169.076	C7H11N3O2	[M+H]+	C01152	1-Methylhistidine	1-甲基组氨酸	Amino acids and derivatives	氨基酸及其衍生物	Amino acids and derivatives	氨基酸及其衍生物	332-80-9	B	101760	107610	103290	37918	39890	33770	232190	231550	229620	42000	30814	35020	123720	118430	130320
pme0183	Positive	152.1	151.043	C5H5N5O	[M+H]+	-	2-Hydroxy-6-aminopurine	2-羟基-6-氨基嘌呤	Nucleotides and derivatives	核苷酸及其衍生物	Nucleotides and derivatives	核苷酸及其衍生物	3373-53-3	B	77639	51185	89369	49884	46504	39381	45864	47849	52285	141460	116310	136200	58304	55184	50995
pme0193	Positive	147.07	146.06	C5H10N2O3	[M+H]+	C00064	L-Glutamine	L-谷氨酰胺	Amino acids and derivatives	氨基酸及其衍生物	Amino acids and derivatives	氨基酸及其衍生物	56-85-9	B	6183800	6993600	6410200	5399000	5588600	5368100	8777000	8735700	9000300	5537300	5616200	5863600	6369900	5656400	5655600
pme0230	Positive	268.1	267.084	C10H13N5O4	[M+H]+	C00212	Adenosine	腺苷	Nucleotides and derivatives	核苷酸及其衍生物	Nucleotides and derivatives	核苷酸及其衍生物	58-61-7	A	48778000	45415000	50087000	42402000	45100000	45771000	54364000	48637000	48782000	40931000	37789000	38318000	46311000	47257000	46091000
pme0256	Negative	151.03	152.028	C5H4N4O2	[M-H]-	C00385	Xanthine	黄嘌呤	Nucleotides and derivatives	核苷酸及其衍生物	Nucleotides and derivatives	核苷酸及其衍生物	69-89-6	A	293900	293020	287070	297400	305080	322040	109170	118580	117420	627870	530030	526760	289680	286350	319490
pme0257	Negative	111.03	112.023	C4H4N2O2	[M-H]-	C00106	Uracil	尿嘧啶	Nucleotides and derivatives	核苷酸及其衍生物	Nucleotides and derivatives	核苷酸及其衍生物	66-22-8	B	96928	116930	117930	91479	72118	80731	95569	105840	87987	100090	104580	90513	120770	93060	100620
pme0264	Positive	243.09	242.078	C10H14N2O5	[M+H]+	C00214	Thymidine	胸苷	Nucleotides and derivatives	核苷酸及其衍生物	Nucleotides and derivatives	核苷酸及其衍生物	50-89-5	B	18561	13036	14236	10078	15452	12591	19395	13373	21300	17584	17687	16254	10540	13142	10165
pme0274	Positive	132.09	131.085	C6H13NO2	[M+H]+	C02378	6-Aminocaproic acid	6-氨基己酸	Organic acids	有机酸	Organic acids	有机酸	60-32-2	B	2470800	2401800	2520400	1517700	1721500	1677600	2130400	1775200	1765300	2741000	2727600	2763700	2954800	2574700	2905300
pme0278	Positive	191.09	190.083	C7H14N2O4	[M+H]+	C00666	2,6-Diaminooimelic acid	2,6-二氨基庚二酸	Amino acids and derivatives	氨基酸及其衍生物	Amino acids and derivatives	氨基酸及其衍生物	583-93-7	B	391360	471000	466850	373920	388690	380720	646300	645940	667220	377430	390660	382090	449920	456460	447120
pme0281	Negative	165.03	166.021	C8H6O4	[M-H]-	C06337	Terephthalic acid	对苯二甲酸	Phenolic acids	酚酸类	Phenolic acids	酚酸类	100-21-0	B	713640	1363500	1411000	677770	513700	1261800	1140300	1279600	1322000	1028300	550490	1009100	737970	789570	1473900
pme0295	Positive	146.07	145.065	C6H11NO3	[M+H]+	C02946	4-Acetamidobutyric acid	4-乙酰氨基丁酸	Organic acids	有机酸	Organic acids	有机酸	3025-96-5	B	98535	95248	109690	24534	20591	22115	29842	23872	31708	233120	239950	288660	78491	84598	90348
pme0368	Positive	579.16	578.137	C27H30O14	[M+H]+	-	Apigenin 7-rutinoside(Isorhoifolin)	异野漆树苷	Flavonoids	黄酮	Flavonoid	黄酮	552-57-8	A	145200	139680	131140	136790	139200	154740	222540	174830	154340	135750	103330	85000	85966	89756	86592
pme0369	Negative	593.16	594.132	C27H30O15	[M-H]-	-	Kaempferol 3-O-rutinoside(Nicotiflorin)	烟花苷(山奈酚 3-O-芸香糖苷)	Flavonoids	黄酮	Flavonols	黄酮醇	17650-84-9	A	18203	12074	19937	19493	14423	17644	22799	25997	22176	19269	20415	10120	12173	5800.5	6940.5
pme0490	Positive	124	123.027	C6H5NO2	[M+H]+	C00253	Nicotinic acid	烟酸	Others	其它类	Vitamin	维生素	59-67-6	A	820160	844140	846440	740110	855410	812420	674210	597620	617130	1466800	1552600	1403900	338730	298550	316140
pme0500	Negative	503.44	504.14	C18H32O16	[M-H]-	-	D-(+)-Melezitose	D(+)-松三糖	Others	其它类	Saccharides and Alcohols	糖及醇类	597-12-6	A	61397	44457	73359	17198	26698	22729	57379	35820	56118	108260	164030	94200	38841	62082	69290
pme0513	Negative	151	152.058	C5H12O5	[M-H]-	C00379	Xylitol	木糖醇	Others	其它类	Saccharides and Alcohols	糖及醇类	87-99-0	B	42479	54453	47644	35275	45686	45343	75567	72404	92797	38260	29856	27467	41627	40292	31237
pme0519	Negative	341	342.096	C12H22O11	[M-H]-	-	D-(+)-Sucrose	D-(+)-蔗糖	Others	其它类	Saccharides and Alcohols	糖及醇类	57-50-1	A	13250000	13226000	14478000	18577000	16037000	16664000	19021000	21453000	19655000	11340000	10858000	12585000	7584100	8567500	8223700
pme0534	Negative	195.16	196.047	C6H12O7	[M-H]-	C00257	Gluconic acid	葡萄糖酸	Others	其它类	Saccharides and Alcohols	糖及醇类	526-95-4	B	346840	308010	340110	386450	348640	366820	258380	253200	243250	502550	507820	502670	243270	221080	258060
pme1086	Negative	306	307.068	C10H17N3O6S	[M-H]-	C00051	Glutathione reduced form	谷胱甘肽还原型	Amino acids and derivatives	氨基酸及其衍生物	Amino acids and derivatives	氨基酸及其衍生物	70-18-8	A	1143800	949170	962890	1128100	1098100	1012600	746140	850900	675260	900880	830160	876870	1564200	1345500	1291700
pme1109	Positive	152	151.043	C5H5N5O	[M+H]+	C00242	Guanine	鸟嘌呤	Nucleotides and derivatives	核苷酸及其衍生物	Nucleotides and derivatives	核苷酸及其衍生物	73-40-5	A	252100	219480	243380	83330	91893	67824	132230	128930	122430	632690	630440	535960	90916	98520	88809
pme1173	Positive	137	136.033	C5H4N4O	[M+H]+	-	Allopurinol	别嘌呤醇	Nucleotides and derivatives	核苷酸及其衍生物	Nucleotides and derivatives	核苷酸及其衍生物	315-30-0	B	100500	98992	119410	27303	31455	32764	17464	36242	17572	277940	262340	258430	79723	67404	76331
pme1178	Positive	284.09	283.078	C10H13N5O5	[M+H]+	C00387	Guanosine	鸟苷	Nucleotides and derivatives	核苷酸及其衍生物	Nucleotides and derivatives	核苷酸及其衍生物	118-00-3	A	3210900	3182300	3406100	2257700	2533900	2376500	3305800	2932200	3013100	2053400	2331600	2344900	4218000	4049700	3592100
pme1184	Positive	268.1	267.084	C10H13N5O4	[M+H]+	C00330	Deoxyguanosine	2'-脱氧鸟苷	Nucleotides and derivatives	核苷酸及其衍生物	Nucleotides and derivatives	核苷酸及其衍生物	961-07-9	B	33613	28777	33463	12482	16135	13183	47324	35801	47016	38818	34413	34260	18425	17975	15441
pme1194	Positive	228	227.079	C9H13N3O4	[M+H]+	C00881	Deoxycytidine	脱氧胞苷	Nucleotides and derivatives	核苷酸及其衍生物	Nucleotides and derivatives	核苷酸及其衍生物	951-77-9	B	5732.9	8052	6394.1	5181.8	6616.8	9	9288.2	6807.5	10177	6888.8	4729.2	5941	5032.7	6872.2	6884.4
pme1210	Positive	150	149.042	C5H11NO2S	[M+H]+	C00073	L-Methionine	L-蛋氨酸	Amino acids and derivatives	氨基酸及其衍生物	Amino acids and derivatives	氨基酸及其衍生物	63-68-3	B	1009800	1001300	1091500	1109100	1270600	1235000	1016000	992110	909840	892760	880270	839450	1037900	881410	955070
pme1228	Positive	221.1	220.075	C11H12N2O3	[M+H]+	C00643	5-Hydroxy-L-tryptophan	5-羟基色氨酸	Amino acids and derivatives	氨基酸及其衍生物	Amino acids and derivatives	氨基酸及其衍生物	56-69-9	B	50426	49187	57075	45630	44566	41860	23872	21709	25859	88427	79494	80726	53209	50124	44670
pme1286	Positive	385	384.103	C14H20N6O5S	[M+H]+	C00021	S-(5'-Adenosy)-L-homocysteine	S-(5-腺苷)-L-高半胱氨酸	Amino acids and derivatives	氨基酸及其衍生物	Amino acids and derivatives	氨基酸及其衍生物	979-92-0	A	50217	36682	49399	23015	20333	19626	79346	9	9	9	9	37088	24827	24731	19415
pme1373	Negative	306	307.042	C9H14N3O7P	[M-H]-	C00239	2'-Deoxycytidine-5'-monophosphate	2'-脱氧胞苷-5'-单磷酸	Nucleotides and derivatives	核苷酸及其衍生物	Nucleotides and derivatives	核苷酸及其衍生物	1032-65-1	B	12469	5953.6	8707.8	9216.4	6714.6	10664	5341.7	9	9	6151.1	6648.8	9809.7	14962	10711	8497.5
pme1383	Positive	170.1	169.065	C8H11NO3	[M+H]+	C00314	Pyridoxine	吡哆素	Others	其它类	Vitamin	维生素	65-23-6	A	320320	340040	400780	253650	303300	300030	658720	496370	491430	342730	392760	376070	180900	210540	180580
pme1419	Positive	164	199.032	C6H14ClNO2S	[M-Cl]+	-	L-Methionine methyl ester	L-蛋氨酸甲酯	Amino acids and derivatives	氨基酸及其衍生物	Amino acids and derivatives	氨基酸及其衍生物	2491-18-1	B	8080.8	8363.9	6983.7	9	5335.3	5056.3	9415.9	6139.1	9	8703.7	7232.1	5565.3	8109.6	8005.7	8487.9
pme1474	Positive	298	297.075	C11H15N5O3S	[M+H]+	C00170	5'-Deoxy-5'-(methylthio)adenosine	5-脱氧-5-甲硫腺苷	Nucleotides and derivatives	核苷酸及其衍生物	Nucleotides and derivatives	核苷酸及其衍生物	2457-80-9	A	518460	435900	452310	193530	224450	228330	758500	635220	677130	635170	523840	500550	372950	418020	441200
pme1605	Negative	593.16	594.132	C27H30O15	[M-H]-	-	Kaempferol 3-O-robinobioside(Biorobin)	山奈酚 3-O-洋槐糖苷	Flavonoids	黄酮	Flavonols	黄酮醇	17297-56-2	A	16307	15721	23194	10617	22250	14948	24752	20871	22436	22448	21694	10698	10484	11207	11233
pme1691	Positive	147.12	146.106	C7H16NO2	[M+H]+	C08201	Acetylcholine	乙酰胆碱	Alkaloids	生物碱	Alkaloids	生物碱	60-31-1	B	293740	246380	278690	272320	235640	219870	217190	185260	254610	343770	330680	390660	280590	181570	226010
pme1738	Positive	138.07	137.064	C7H9N2O	[M+H]+	C02918	3-Carbamyl-1-methylpyridinium(1-Methylnicotinamide)	3-氨基甲酰-1-甲基氧化吡啶	Others	其它类	Others	其它	1005-24-9	A	127480	149830	123740	214410	200420	195130	311390	275500	252760	48266	47351	54299	30559	22114	21013
pme1777	Positive	611.16	611.161	C27H31O16+	[M]+	C08639	Cyanidin 3,5-O-diglucoside (Cyanin)	矢车菊素 3,5-O-二葡萄糖苷	Flavonoids	黄酮	Anthocyanins	花青素	2611-67-8	B	22704	24838	25817	13697	17054	18616	33152	30833	28949	42971	30646	24965	14680	13871	16568
pme2019	Negative	149	150.044	C5H10O5	[M-H]-	-	DL-Arabinose	DL-阿拉伯糖	Others	其它类	Saccharides and Alcohols	糖及醇类	147-81-9	B	12244	26960	17428	25627	31588	31867	23249	21624	21876	17159	24035	17634	18152	17385	17290
pme2024	Positive	177	176.086	C10H12N2O	[M+H]+	C00780	Serotonin	五羟色胺	Alkaloids	生物碱	Plumerane	吲哚类生物碱	50-67-9	A	12494000	12253000	13202000	2159300	2430200	2009700	5113000	5626600	6278700	1044500	1311200	1680500	36104000	36706000	34403000
pme2049	Negative	103	104.041	C4H8O3	[M-H]-	C05984	2-Hydroxybutanoic acid	2-羟基丁酸	Organic acids	有机酸	Organic acids	有机酸	600-15-7	B	11831	14700	11985	9	9	9	10125	12055	7972	12101	14862	12467	21691	17861	17032
pme2122	Positive	112.08	111.072	C5H9N3	[M+H]+	C00388	Histamine	组胺	Amino acids and derivatives	氨基酸及其衍生物	Amino acids and derivatives	氨基酸及其衍生物	51-45-6	B	1873300	1795400	1964100	1284300	1240500	1349500	2333700	2125600	2223800	1857300	1930300	1820800	1979700	1892100	1932300
pme2237	Negative	181.08	182.067	C6H14O6	[M-H]-	C01697	Dulcitol	己六醇	Others	其它类	Saccharides and Alcohols	糖及醇类	608-66-2	A	133000	149540	162680	116460	131780	138730	172000	185600	228770	90044	85584	89921	137690	151420	130010
pme2268	Positive	138	137.042	C7H7NO2	[M+H]+	C01004	Trigonelline	葫芦巴碱	Alkaloids	生物碱	Alkaloids	生物碱	535-83-1	A	5596600	6587800	6232700	9955700	9719700	9131300	14326000	14329000	12963000	1988000	2081000	2117500	1259300	1189500	1176300
pme2459	Positive	449.1	448.082	C21H20O11	[M+H]+	C03951	Luteolin 7-O-glucoside(Cynaroside)	木犀草苷	Flavonoids	黄酮	Flavonoid	黄酮	5373-11-5	A	31442	24476	30592	31368	13432	10812	45772	51752	47830	20353	21198	21579	22230	13160	20871
pme2559	Negative	174	175.039	C6H9NO5	[M-H]-	C01042	N-Acetylaspartate	N-乙酰天冬氨酸	Amino acids and derivatives	氨基酸及其衍生物	Amino acids and derivatives	氨基酸及其衍生物	997-55-7	B	5011	4598.1	5719.3	5063.6	6516.3	6998.2	9	9	9	9	9	9	9281.8	7377.2	9703.1
pme2563	Negative	249.3	250.049	C8H14N2O5S	[M-H]-	C00669	γ-Glu-Cys	γ-L-谷氨酸-L-半胱氨酸	Amino acids and derivatives	氨基酸及其衍生物	Amino acids and derivatives	氨基酸及其衍生物	636-58-8	B	10005	9536.1	9637.5	17735	19875	20106	8291.7	12078	8740.2	11533	11392	11471	10939	9852.6	5326.5
pme2566	Negative	217	218.078	C8H14N2O5	[M-H]-	C03740	(5-L-Glutamyl)-L-amino acid	5-L-谷氨酰-L-丙氨酸	Amino acids and derivatives	氨基酸及其衍生物	Amino acids and derivatives	氨基酸及其衍生物	5875-41-2	B	55683	54572	55927	13590	11706	16346	14494	15871	16380	94472	90992	92836	105210	85937	102840
pme2596	Positive	184.05	183.045	C8H9NO4	[M+H]+	C00847	4-Pyridoxic acid	4-吡哆酸	Others	其它类	Vitamin	维生素	82-82-6	A	282280	287250	274840	255840	242610	257690	224470	208160	206410	434930	447030	425210	230290	202790	239770
pme2617	Positive	166	165.036	C5H11NO3S	[M+H]+	-	Methionine sulfoxide	蛋氨酸亚砜	Amino acids and derivatives	氨基酸及其衍生物	Amino acids and derivatives	氨基酸及其衍生物	62697-73-8	B	3775700	4144100	4393900	3307800	3882800	3441000	4483300	4118200	4110600	2615000	2647000	2592100	5673100	5561900	5457900
pme2634	Positive	118	117.07	C5H11NO2	[M+H]+	C01826	DL-Norvaline	DL-正缬氨酸	Amino acids and derivatives	氨基酸及其衍生物	Amino acids and derivatives	氨基酸及其衍生物	760-78-1	B	16650000	17351000	16282000	15342000	16998000	15692000	15522000	13481000	15485000	19504000	19655000	20898000	18716000	16880000	16278000
pme2693	Positive	131	130.1	C6H14N2O	[M+H]+	C02714	N-Acetylputrescine	N-乙酰丁二胺	Alkaloids	生物碱	Alkaloids	生物碱	18233-70-0	B	11523	16807	19381	10850	13128	15579	42724	24032	21020	18542	37737	13823	20014	12407	19602
pme2758	Negative	162	163.039	C5H9NO5	[M-H]-	C03079	4-Hydroxy-L-glutamic acid	4-羟基-L-谷氨酸	Amino acids and derivatives	氨基酸及其衍生物	Amino acids and derivatives	氨基酸及其衍生物	3913-68-6	B	37615	33947	36963	44639	46649	43392	53040	45480	51710	38185	41954	44531	24808	21653	23489
pme2773	Positive	223	222.055	C7H14N2O4S	[M+H]+	C02291	L-Cystathionine	L-胱硫醚	Amino acids and derivatives	氨基酸及其衍生物	Amino acids and derivatives	氨基酸及其衍生物	56-88-2	B	27161	33558	28993	29690	22922	23340	46158	41373	62041	29104	19150	19494	30968	27681	30115
pme2914	Negative	161	162.044	C6H10O5	[M-H]-	C03761	3-Hydroxy-3-methylpentane-1,5-dioic acid	3-羟基-3-甲基谷氨酸	Amino acids and derivatives	氨基酸及其衍生物	Amino acids and derivatives	氨基酸及其衍生物	503-49-1	B	48822	60337	63044	40015	44434	43624	92629	96410	82526	59178	57403	60250	85415	76638	66722
pme3009	Positive	175	174.009	C6H6O6	[M+H]+	-	Trans-Citridic acid	反式乌头酸	Organic acids	有机酸	Organic acids	有机酸	4023-65-8	B	536620	514620	543910	368380	520040	383820	370060	172480	253680	396980	346250	390220	828210	773390	716730
pme3011	Positive	104.06	103.056	C4H9NO2	[M+H]+	C00334	γ-Aminobutyric acid	γ-氨基丁酸	Organic acids	有机酸	Organic acids	有机酸	56-12-2	B	719840	752500	755910	840850	893830	865240	579400	606540	577170	524340	482750	531620	1098000	999820	846300
pme3017	Positive	104	103.056	C4H9NO2	[M+H]+	C03665	2-Aminoisobutyric acid	2-氨基异丁酸	Amino acids and derivatives	氨基酸及其衍生物	Amino acids and derivatives	氨基酸及其衍生物	62-57-7	A	8672900	8564400	9132600	8831400	8732300	8920900	10729000	9319600	9641000	8501900	8699600	8478900	9164400	9555900	9256200
pme3033	Positive	104	103.056	C4H9NO2	[M+H]+	C01026	N,N-Dimethylglycine	N,N-二甲基甘氨酸	Amino acids and derivatives	氨基酸及其衍生物	Amino acids and derivatives	氨基酸及其衍生物	1118-68-9	A	997060	1030700	1037500	1093800	1096600	1106000	1058800	1029000	960570	853650	816530	877580	1300000	1218000	1157100
pme3184	Positive	332	331.053	C10H14N5O6P	[M+H]+	C00360	2'-Deoxyadenosine-5'-monophosphate	2'-脱氧腺苷-5'-单磷酸	Nucleotides and derivatives	核苷酸及其衍生物	Nucleotides and derivatives	核苷酸及其衍生物	653-63-4	B	105640	108100	119050	73866	96135	100220	176320	190010	166350	64973	73728	85101	111240	104880	105670
pme3207	Negative	141.03	142.021	C6H6O4	[M-H]-	-	Trans,trans-Muconic acid	反,反-粘康酸	Organic acids	有机酸	Organic acids	有机酸	3588-17-8	A	1407900	1457100	1527900	1766800	1725800	1706000	1649500	1709900	1620800	1363300	1439600	1358300	1250200	1202800	1101300
pme3337	Positive	384	383.09	C14H17N5O8	[M+H]+	-	N6-Succinyl Adenosine	N6-琥珀酰腺苷	Nucleotides and derivatives	核苷酸及其衍生物	Nucleotides and derivatives	核苷酸及其衍生物	4542-23-8	A	628200	637300	619880	447020	377560	455310	525520	672470	567620	504870	627200	539930	646120	624310	643300
pme3382	Negative	160	161.059	C6H11NO4	[M-H]-	-	N-Acetylthreonine	N-乙酰苏氨酸	Amino acids and derivatives	氨基酸及其衍生物	Amino acids and derivatives	氨基酸及其衍生物	17093-74-2	B	60897	73555	69168	30364	36695	42215	60718	54793	60255	96506	91762	104350	97456	78785	77094
pme3388	Positive	189	188.114	C7H16N4O2	[M+H]+	C01924	H-HomoArg-OH	高精氨酸	Amino acids and derivatives	氨基酸及其衍生物	Amino acids and derivatives	氨基酸及其衍生物	156-86-5	B	156340	174930	168360	213440	221440	191600	367290	367880	363930	37431	39387	39042	90282	93609	91977
pme3443	Negative	207.1	208.064	C11H12O4	[M-H]-	-	Sinapinaldehyde	芥子醛	Phenolic acids	酚酸类	Phenolic acids	酚酸类	4206-58-0	B	29670	16036	24874	11576	11427	15167	23861	21825	19471	24875	24628	16479	26044	27845	32640
pme3459	Positive	317.2	316.185	C20H28O3	[M+H]+	C09066	Caffeyl alcohol	咖啡醇	Phenolic acids	酚酸类	Phenolic acids	酚酸类	469-83-0	B	59872	97004	38951	9	9	9	93247	80992	46521	9822.2	10255	14862	122880	118290	204670
pme3705	Negative	193.14	194.033	C6H10O7	[M-H]-	C00191	D-Glucoronic acid	D-葡萄糖醛酸	Others	其它类	Saccharides and Alcohols	糖及醇类	6556-12-3	B	79514	94681	88561	68106	50725	65455	131280	122330	125990	122400	124970	134170	43378	34053	37363
pme3732	Positive	244.09	243.073	C9H13N3O5	[M+H]+	C00475	Cytidine	胞苷	Nucleotides and derivatives	核苷酸及其衍生物	Nucleotides and derivatives	核苷酸及其衍生物	65-46-3	B	338020	406260	400650	292040	234100	221300	501070	433600	516130	278210	269070	281740	447570	398770	356640
pme3961	Positive	252	251.089	C10H13N5O3	[M+H]+	C00559	Deoxyadenosine	2-脱氧腺苷	Nucleotides and derivatives	核苷酸及其衍生物	Nucleotides and derivatives	核苷酸及其衍生物	958-09-8	B	88213	86091	91945	42874	57101	51347	126350	75480	120780	141450	109010	138070	60317	51807	58078
pme3967	Positive	312	311.107	C12H17N5O5	[M+H]+	-	2-(Dimethylamino)guanosine	二甲基氨基鸟苷	Nucleotides and derivatives	核苷酸及其衍生物	Nucleotides and derivatives	核苷酸及其衍生物	2140-67-2	B	37044	35426	46207	24443	25164	30428	38553	37822	35320	42127	31885	35317	51115	42804	45592
pmf0284	Negative	177.06	178.055	C10H10O3	[M-H]-	-	Riboprine	利波腺苷	Phenolic acids	酚酸类	Phenolic acids	酚酸类	7724-76-7	B	8886.4	9910.9	8290.6	9	9	4537.6	9452.5	8363.7	9585.9	10231	14273	9447.9	8443.6	9901.3	11899
pmf0424	Positive	517.1	516.105	C25H24O12	[M+H]+	-	Isochlorogenic acid B	异绿原酸 B	Phenolic acids	酚酸类	Phenolic acids	酚酸类	14534-61-3	B	17803	11559	10141	11247	12142	9	9	9	9	13348	10398	8708.1	13997	13366	7010.3
pmf0440	Positive	163.1	162.061	C10H10O2	[M+H]+	-	4-MethoxycinnaMaldehyde	4-甲氧基肉桂醛	Phenolic acids	酚酸类	Phenolic acids	酚酸类	1963-36-6	B	112720	113930	118590	147590	183940	145520	163880	169600	150370	143650	166270	163090	158280	172370	160120
pmf0557	Negative	327	350.022	C16H11N2NaO4S	[M-Na]-	C19371	Shikonin	紫草素	Alkaloids	生物碱	Alkaloids	生物碱	523-44-4	B	13247	14791	13699	15376	12041	14728	10884	12015	12483	16674	17076	16341	16956	17258	15052
pmf0585	Positive	116.1	115.056	C5H9NO2	[M+H]+	C16435	DL-Proline	DL-脯氨酸	Amino acids and derivatives	氨基酸及其衍生物	Amino acids and derivatives	氨基酸及其衍生物	609-36-9	A	18650000	20582000	19414000	29230000	29661000	27933000	27235000	25605000	28001000	16547000	17286000	17897000	10068000	10076000	10954000
pmn001367	Negative	315.07	316.065	C13H16O9	[M-H]-	-	Protocatechuic acid-4-glucoside	原儿茶酸-4-葡萄糖苷	Phenolic acids	酚酸类	Phenolic acids	酚酸类	-	A	34697	35241	32739	34911	41095	37368	27429	25486	27466	42163	41284	42344	17867	12797	11762
pmn001400	Negative	375.1	376.099	C19H20O8	[M-H]-	-	2,3,5,4'-Tetrahydroxy-stilbene-2-O-D-xylose pyranoside	2,3,5,4'-四羟基-二苯乙烯-2-O-D-木糖吡喃糖苷	Others	其它类	Stilbene	茋类	-	B	8292.6	7329.8	15196	11046	9128.9	13913	9	6372.9	9	12443	9	9	9	9	9520.3
pmn001458	Negative	517.2	518.137	C22H30O14	[M-H]-	-	Sibiricose A5	西伯利亚远志糖 A5	Phenolic acids	酚酸类	Phenolic acids	酚酸类	107912-97-0	A	2323100	3475000	2856000	2176300	2888400	2053000	3131200	3391700	3023900	2285900	2195300	2084100	2950300	2043300	2906500
pmn001459	Negative	547.2	548.146	C23H32O15	[M-H]-	-	Sibiricose A6	西伯利亚远志糖 A6	Phenolic acids	酚酸类	Phenolic acids	酚酸类	241125-75-7	A	520230	546430	520070	657770	425970	476560	1096600	806080	755190	418850	481900	441120	303110	362760	482640
pmn001463	Negative	753.2	754.195	C34H42O19	[M-H]-	-	3,6'-Disinapoylsucros	3,6'-二芥子酰基蔗糖	Phenolic acids	酚酸类	Phenolic acids	酚酸类	-	A	308930	360760	337100	558790	679900	568510	475300	305300	429460	223100	151600	133930	173380	196920	183150
pmn001464	Negative	723.2	724.187	C33H40O18	[M-H]-	-	Arillanin A	黄花远志素 A	Phenolic acids	酚酸类	Phenolic acids	酚酸类	154287-47-5	A	70660	68245	58694	85630	74591	96680	76276	81294	78726	60505	40972	53908	62798	53598	65054
pmn001468	Negative	461.1	462.114	C19H26O13	[M-H]-	-	Sibiricose A3	西伯利亚远志糖 A3	Phenolic acids	酚酸类	Phenolic acids	酚酸类	139726-39-9	A	74869	63993	70476	36240	45542	45052	59544	64962	54494	140030	116620	133310	51357	47343	54670
pmn001492	Negative	187.1	188.041	C11H8O3	[M-H]-	C18078	Ayapin	泽兰内酯	Lignans and Coumarins	木脂素和香豆素	Coumarins	香豆素	494-56-4	B	18435	23532	24468	20319	23364	25408	26187	14292	14714	21062	24693	21611	27875	15821	25028
pmn001495	Negative	329.2	330.251	C19H38O4	[M-H]-	-	Hexadecanoic acid 2,3-dihydroxypropyl ester	十六酸2,3-二羟丙基酯	Lipids	脂质	Glycerol ester	甘油酯	542-44-9	A	2100700	2274400	2296900	2668100	2634500	2858100	1799900	1918500	1814400	2210000	2403700	2296600	2119600	1817800	1820500
pmn001517	Negative	329.1	330.113	C15H22O8	[M-H]-	-	3,4,5-Trimethoxyphenyl-β-D-Glucopyranoside	3,4,5-三甲氧基苯基 1-O-D-葡萄糖吡喃苷	Phenolic acids	酚酸类	Phenolic acids	酚酸类	-	A	97686	105660	93308	74539	60501	69212	63777	43283	49407	157480	119040	173320	143780	106900	130110
pmn001578	Negative	255.23	256.219	C16H32O2	[M-H]-	C00249	Hexadecanoic acid	十六烷酸	Lipids	脂质	Free fatty acids	游离脂肪酸	57-10-3	A	10412000	14035000	13320000	15737000	12559000	14639000	19631000	18221000	16729000	13232000	11538000	12124000	13703000	12053000	14148000
pmn001606	Negative	309.3	310.262	C20H38O2	[M-H]-	C16526	Eicosenoic acid	二十碳烯酸	Lipids	脂质	Free fatty acids	游离脂肪酸	26764-41-0	B	416650	535830	334550	683750	384060	517090	1028500	1072000	1136900	68932	44745	55848	112860	178130	87060
pmn001610	Negative	307.3	308.248	C20H36O2	[M-H]-	C16525	Eicosadienoic acid	二十碳二烯酸	Lipids	脂质	Free fatty acids	游离脂肪酸	5598-38-9	A	77878	92698	80673	103710	83845	99696	196470	176820	175590	48301	38482	38265	37852	42144	50348
pmn001611	Negative	253.2	254.225	C16H30O2	[M-H]-	C08362	Palmitoleic acid	棕榈油酸	Lipids	脂质	Free fatty acids	游离脂肪酸	373-49-9	A	4917400	5922600	5468500	7876400	5805200	7163000	9659900	9508500	9312100	2659200	2495900	2552500	3730800	4688400	4179300
pmn001612	Negative	753.2	754.195	C34H42O19	[M-H]-	-	β-D-(3-Mustard acyl)-fructosyl-α-D-(6-mustard acyl)glucoside	β-D-(3芥子酰基)果糖基-α-D-(6-芥子酰基)葡萄糖苷	Phenolic acids	酚酸类	Phenolic acids	酚酸类	-	A	125080	140750	121730	193770	211370	208690	213240	156790	130170	78057	62365	53567	79672	70639	73597
pmn001671	Negative	547.2	548.146	C23H32O15	[M-H]-	-	β-D-Furanofructosyl-α-D-(6-mustard acyl)glucoside	β-D-呋喃果糖基-α-D-(6-芥子酰基)葡萄糖苷	Phenolic acids	酚酸类	Phenolic acids	酚酸类	-	B	842910	785890	864630	969330	1124600	1019500	1510900	1058200	972030	885700	863940	1059800	616690	549780	611130
pmn001672	Negative	547.2	548.146	C23H32O15	[M-H]-	-	β-D-Furanofructosyl-α-D-(3-mustard acyl)glucoside	β-D-呋喃果糖基-α-D-(3-芥子酰基)葡萄糖苷	Phenolic acids	酚酸类	Phenolic acids	酚酸类	-	B	659250	972820	469760	734970	938920	838160	1005800	1012300	900490	788360	954170	806930	484120	537040	468400
pmn001688	Negative	295.23	296.214	C18H32O3	[M-H]-	-	9S-Hyroxy-10E,12E-octadecadienoic acid	9S-羟基-10E,12E-十八碳二烯酸	Lipids	脂质	Free fatty acids	游离脂肪酸	-	A	2591800	2677500	2681000	3008600	3064900	3586700	2392600	2377500	2500000	2552800	2634400	2531100	2221600	2194700	2222700
pmn001689	Negative	311.22	312.208	C18H32O4	[M-H]-	-	9-Hydroxy-12-oxo-10-octadecenoic acid	9-羟基-12-氧代-10-十八酸	Lipids	脂质	Free fatty acids	游离脂肪酸	-	B	64316	69197	69069	68223	74153	79337	39573	39544	42228	75517	80860	74759	72057	68418	67455
pmn001691	Negative	327.22	328.202	C18H32O5	[M-H]-	-	9,12,13-Trihyroxy-10,15-octadecadienoic acid	9,12,13-三羟基-10,15-十八二烯酸	Lipids	脂质	Free fatty acids	游离脂肪酸	-	A	15381	17432	18485	18962	19090	20600	16993	22562	17850	14344	10979	14024	20492	14676	12328
pmn001694	Negative	329.23	330.217	C18H34O5	[M-H]-	-	9,10,13-Trihyroxy-11-octadecadienoic acid	9,10,13-三羟基-11-十八二烯酸	Lipids	脂质	Free fatty acids	游离脂肪酸	-	A	1966700	2091100	2123400	2447600	2561500	2766800	1607300	1703600	1701500	2038200	2258800	2110600	1933300	1699200	1689900
pmn001695	Negative	371.1	372.088	C16H20O10	[M-H]-	-	Trihydroxycinnamoylquinic acid	三羟基肉桂酰奎尼酸	Phenolic acids	酚酸类	Phenolic acids	酚酸类	-	A	491060	376600	438170	501160	543360	588360	394710	354190	419180	420300	459290	441240	502200	546740	440450
pmp000120	Positive	463.1	462.096	C22H22O11	[M+H]+	-	Diosmetin-6-C-glucoside	香叶木素-6-C-葡萄糖苷	Flavonoids	黄酮	Flavonoid	黄酮	-	A	13699	16852	15225	14600	18484	10553	41922	31039	21345	6860	6018.7	9	8989.2	9	9
pmp000194	Positive	519.11	518.085	C24H22O13	[M+H]+	-	Malonyglygenistin	丙二酰染料木苷	Flavonoids	黄酮	Isoflavones	异黄酮	-	B	29671	17072	14447	83690	6863.9	9	14270	9	9	7517.1	8582.7	9499.4	4997.3	7511.7	9
pmp000233	Positive	463.12	462.096	C22H22O11	[M+H]+	C10187	Swertiajaponin	日当药黄素	Flavonoids	黄酮	Flavonoid carbonoside	黄酮碳糖苷	6980-25-2	A	25579	14507	15051	16515	11631	15813	29741	28698	25387	6967.2	5017.7	6902.7	4436.9	4086.6	4167.3
pmp000236	Positive	565.1	564.123	C26H28O14	[M+H]+	-	Apigenin-6-C-glucose-8-xylcose	芹菜素-6-C-葡萄糖-8-木糖	Flavonoids	黄酮	Flavonoid carbonoside	黄酮碳糖苷	-	A	23161	29349	25827	46901	36529	44751	35955	28182	28752	18706	16757	20777	16205	11050	17048
pmp000239	Positive	595.13	594.097	C26H26O16	[M+H]+	-	Luteolin-6-C-5-glucuronylxyloside	木犀草素-6-C-5-葡糖酸基木糖苷	Flavonoids	黄酮	Flavonoid	黄酮	-	B	33219	18203	30911	25898	31649	23688	58665	57074	54213	6448.4	9	10554	9	9	9
pmp000411	Positive	565.15	564.123	C26H28O14	[M+H]+	-	Genistein 8-C-apiosyl(1→6)glucoside	金雀异黄素 8-c-己糖基(1→6)葡萄糖苷	Flavonoids	黄酮	Flavonoid carbonoside	黄酮碳糖苷	-	B	239490	263830	229810	366420	341540	326590	306550	281370	232920	217760	164500	206590	145000	111600	128270
pmp000413	Positive	433.11	432.088	C21H20O10	[M+H]+	C10420	Genistein 8-C-glucoside	金雀异黄素 8-C-葡萄糖苷	Flavonoids	黄酮	Flavonoid carbonoside	黄酮碳糖苷	66026-80-0	B	24508	14836	13603	20077	25975	22660	41431	35273	31211	9881.2	9	9773.2	9	9	4802.9
pmp000544	Positive	355.1	354.079	C16H18O9	[M+H]+	C00852	Chlorogenic Acid	绿原酸	Phenolic acids	酚酸类	Phenolic acids	酚酸类	327-97-9	B	264610	199900	321170	183300	184290	203420	384790	323340	314920	82529	68528	76137	138030	147640	143520
pmp000579	Positive	463.12	462.096	C22H22O11	[M+H]+	-	Diosmetin-7-O-galactoside	香叶木素-7-O-半乳糖苷	Flavonoids	黄酮	Flavonoid	黄酮	-	A	101350	80393	92652	52473	54900	61787	172830	136360	140450	76735	69124	53680	47687	45687	38808
pmp000593	Positive	595.16	594.132	C27H30O15	[M+H]+	-	Luteolin-7-O-rutinoside	木犀草素-7-O-芸香糖苷	Flavonoids	黄酮	Flavonoid	黄酮	3563-98-2	B	17883	20367	16258	14395	19761	11909	29617	33776	31381	14585	23519	14315	9629.5	9467	10052
pmp000594	Positive	609.18	608.146	C28H32O15	[M+H]+	-	Diosmetin-7-O-rutin	香叶木素-7-O-芸香糖苷	Flavonoids	黄酮	Flavonoid	黄酮	-	A	254190	267200	271620	263600	205750	231250	346060	298110	282860	261240	207270	204130	159430	198300	140700
pmp000595	Positive	611.16	610.126	C27H30O16	[M+H]+	-	Luteolin-7,3'-Di-O-β-D-Glucoside	木犀草素-7,3′-二-O-β-D-葡萄糖苷	Flavonoids	黄酮	Flavonoid	黄酮	257-724-7	B	16104	9995.3	9480	9	9	9	12373	11686	7419.2	7986.3	9	10015	7838.6	9	11425
pmp000700	Positive	449.1	448.082	C21H20O11	[M+H]+	C01821	Isoorientin	异荭草素	Flavonoids	黄酮	Flavonoid carbonoside	黄酮碳糖苷	4261-42-1	A	18012	19491	13956	9	9	9	15503	24501	17880	14344	20581	13362	12863	10584	13467
pmp000702	Positive	536.19	518.137	C22H30O14	[M+NH4]+	-	3'-O-D-glucosylgentiopicroside	3'-O-D-葡萄糖酰龙胆苦苷	Terpenoids	萜类	Sesquiterpenoids	倍半萜	-	B	78962	40697	56765	62531	26807	76873	55846	54319	80476	70248	54334	57556	52474	49603	67507
pmp000878	Positive	447.12	446.102	C22H22O10	[M+H]+	C17835	Swertisin	当药黄素	Flavonoids	黄酮	Flavonoid carbonoside	黄酮碳糖苷	6991-10-2	A	26720	20255	25114	9	9	9	9	9	9	54507	44105	42235	26809	24606	27012
pmp000970	Positive	319.2	318.199	C20H30O3	[M+H]+	-	Hispanolone	夏罗草酮	Others	其它类	Others	其它	18676-07-8	A	91683	97754	82674	108780	92774	117260	76513	64639	56798	79416	93559	73412	58213	74074	74390
pmp001079	Positive	595.16	594.132	C27H30O15	[M+H]+	C17557	Lonicerin	忍冬苷	Flavonoids	黄酮	Flavonoid	黄酮	20633-84-5	B	22096	18232	19854	13828	19780	14969	29547	24257	27352	22794	17514	17286	5669.9	6628.9	14178
pmp001080	Positive	609.18	608.146	C28H32O15	[M+H]+	-	Neodiosmin (Diosmetin-7-O-Neohesperidoside)	香叶木素-7-O-新橘皮糖苷	Flavonoids	黄酮	Flavonoid	黄酮	38665-01-9	A	251610	284570	263770	210580	224320	240000	359730	301140	258130	240440	291210	194680	171650	147920	139170
pmp001086	Positive	127	126.026	C6H6O3	[M+H]+	C11101	5-Hydroxymethylfurfural	5-羟甲基糠醛	Phenolic acids	酚酸类	Phenolic acids	酚酸类	67-47-0	A	2094400	2247500	2078800	2309400	2644600	2228800	2283800	2069400	1935200	2021200	2152800	2183200	2446900	2161100	1898300
pmp001110	Positive	535.14	534.114	C25H26O13	[M+H]+	-	Apigenin-6-C-β-D-xyloside-8-C-β-Darabinoside	芹菜素-6-C-β-d-木糖苷-8-C-β-D-阿拉伯糖苷	Flavonoids	黄酮	Flavonoid carbonoside	黄酮碳糖苷	-	A	123710	110110	124030	9	5583.9	6590.5	7744.6	9	5885.8	211740	196030	151370	172620	185710	139620
pmp001198	Positive	132.1	131.085	C6H13NO2	[M+H]+	-	6-Deoxyfagomine	6-脱氧荞麦碱	Alkaloids	生物碱	Alkaloids	生物碱	197449-09-5	A	421580	465190	463700	284070	340490	292860	399360	368860	350680	542360	480080	518310	560320	511720	521530
pmp001250	Positive	520.34	520.304	C26H51NO7P+	[M]+	-	PC(18:2)	磷脂酰胆碱(18:2)	Lipids	脂质	PC	磷脂酰胆碱	-	A	873650	960190	962880	829110	861500	886920	969930	1029400	998590	932770	897340	891270	1004300	967820	964090
pmp001251	Positive	520.34	520.304	C26H51NO7P+	[M]+	-	PC(18:2)isomer	磷脂酰胆碱(18:2)异构体	Lipids	脂质	PC	磷脂酰胆碱	-	A	1186100	1233800	1270400	1005700	1071000	1073400	1464500	1530700	1375600	1126000	1092800	1084300	1333200	1255900	1298900
pmp001264	Positive	274.28	273.243	C16H35NO2	[M+H]+	-	Hexadecylsphingosine	十六烷基鞘胺醇	Lipids	脂质	Sphingolipids	鞘脂	-	A	1671500	1492500	1571600	1618400	1922700	1568500	2459000	1749400	1739700	1466900	2277800	1682200	1782500	1878000	1702000
pmp001270	Positive	494.33	493.282	C24H48NO7P	[M+H]+	-	LysoPC(16:1)	溶血磷脂酰胆碱(16:1)	Lipids	脂质	LPC	溶血磷脂酰胆碱	-	A	6355200	6602800	6731900	6722800	6914900	6620000	8956700	8512100	7797500	5124600	5076600	4963300	7175400	6729200	6689900
pmp001271	Positive	679.39	678.339	C33H58O14	[M+H]+	-	2,3-Dihydroxypropyl-9,12-octadecadienoate-hexose-hexose	2,3-二羟基丙基-9,12-十八碳二酸酯-己糖-己糖	Lipids	脂质	Free fatty acids	游离脂肪酸	-	A	53567	56419	51508	49321	49038	43858	93231	55707	82968	60273	44071	65375	13866	20484	16696
pmp001272	Positive	478.29	477.253	C23H44NO7P	[M+H]+	-	3-{(2-Aminoethoxy)(hydroxy)phosphoryl]oxy}-2-12-octadecadienoate	3-(2-氨基乙氧基)(羟基)磷酸]氧基-2-12-十八碳二酸酯	Alkaloids	生物碱	Alkaloids	生物碱	-	A	13599000	14079000	14352000	11587000	12693000	13656000	13890000	15952000	13903000	17113000	16143000	16069000	12565000	10718000	11312000
pmp001273	Positive	520.34	519.296	C26H50NO7P	[M+H]+	-	LysoPC(18:2)	溶血磷脂酰胆碱(18:2)	Lipids	脂质	LPC	溶血磷脂酰胆碱	-	A	887380	931380	962730	874740	854660	855740	1027700	996310	1058100	906870	916740	896530	957070	996140	983400
pmp001274	Positive	542.32	541.282	C28H48NO7P	[M+H]+	-	2-Hydroxy-5,8,11,14,17-icosapentaenoyloxy]propyl-2-(trimethylammonio)ethyl phosphate	2-羟基-5,8,11,14,17-二十烷氧基]丙基-2-(三甲铵)磷酸乙酯	Alkaloids	生物碱	Alkaloids	生物碱	-	A	6379100	6220700	6359100	5923600	5960100	6026900	6419500	6148800	6146000	6057200	6038700	5987100	6535900	6227900	6516900
pmp001275	Positive	672.42	671.363	C31H61O14N	[M+H]+	-	3-Hydroxypropyl palmitate glc-glucosamine	3-羟丙基棕榈酸酯葡萄糖胺	Alkaloids	生物碱	Alkaloids	生物碱	-	A	1130200	1310500	1281000	1069300	913270	859870	1107800	1098100	1232400	2440100	2112000	1863400	592350	515970	520790
pmp001276	Positive	677.37	676.324	C33H56O14	[M+H]+	-	2,3-Dihydroxypropyl-9,12,15-octadecatrienoate-hexose-hexose	2,3-二羟基丙基-9,12,15-十八碳三酸酯-己糖-己糖	Lipids	脂质	Free fatty acids	游离脂肪酸	-	A	1113200	1125500	1051500	895080	819910	770770	908650	782530	789420	1821700	1711300	1729000	408080	401230	384670
pmp001277	Positive	454.3	453.253	C21H44NO7P	[M+H]+	-	3-{(2-Aminoethoxy)(hydroxy)phosphoryl]oxy}-2-hydroxypropyl palmitate	3-(2-氨基乙氧基)(羟基)磷酸]氧基-2-羟丙基棕榈酸酯	Alkaloids	生物碱	Alkaloids	生物碱	-	A	18172000	18245000	18696000	13638000	15286000	15851000	18375000	19418000	16667000	22208000	21349000	18493000	18608000	17587000	18443000
pmp001278	Positive	496.34	495.296	C24H50NO7P	[M+H]+	-	LysoPC(16:0)	溶血磷脂酰胆碱(16:0)	Lipids	脂质	LPC	溶血磷脂酰胆碱	17364-16-8	A	1328700	1357500	1431600	1203500	1235900	1243600	1419200	1405400	1403500	1435000	1397200	1377500	1437900	1483100	1373300
pmp001279	Positive	518.32	517.276	C21H48N3O9P	[M+H]+	-	Bis(N,N-diethylethanaminium)-2-acetamido-1,5-anhydro-2-deoxy-1-[-hydroxy(phosphonato)methyl]-D-glucitol	双(N,N-二乙基乙胺基)-2-乙酰氨基-1,5-无水-2-脱氧-1-[-羟基(磷酸)甲基]-D-葡萄糖醇	Alkaloids	生物碱	Alkaloids	生物碱	-	A	4939700	5352300	5749800	5352000	5535300	5575200	5482700	5211400	5410200	5570200	5589900	5532000	5585700	5273000	5641500
pmp001280	Positive	480.31	479.268	C23H46NO7P	[M+H]+	-	3-{[(2-Aminoethoxy)(hydroxy)phosphoryl]oxy}-2-hydroxypropyl-9,12-octadecenoate	3-[(2-氨基乙氧基)(羟基)磷酸]氧基-2-羟丙基-9,12-十八酸酯	Alkaloids	生物碱	Alkaloids	生物碱	-	A	2384300	2597700	2509700	1897000	2336100	2259300	2898400	3095500	3008700	2427300	2032500	2092200	2184200	2070900	2259500
pmp001281	Positive	522.36	521.311	C26H52NO7P	[M+H]+	-	LysoPC(18:1)	溶血磷脂酰胆碱(18:1)	Lipids	脂质	LPC	溶血磷脂酰胆碱	-	A	11734000	12080000	12140000	10892000	11337000	11325000	15472000	14435000	14277000	10404000	9871600	9740900	13491000	13398000	12496000
pmp001282	Positive	544.34	543.296	C28H50NO7P	[M+H]+	-	Propyl2-(trimethylammonio)ethyl phosphate	磷酸丙二(三甲铵)乙酯	Others	其它类	Others	其它	-	A	4700400	5221500	4890200	4585800	4353700	4474300	5672400	5048600	5758600	4017400	3933600	3950600	5295100	5205800	5424100
pmp001283	Positive	355.29	354.251	C21H38O4	[M+H]+	-	Glyceryl linoleate	甘油亚油酸酯	Lipids	脂质	Glycerol ester	甘油酯	26545-74-4	A	187740	193620	198830	199260	179170	184270	276270	240030	228810	190750	197390	196670	86854	94227	86984
pmp001285	Positive	149.02	148.012	C8H4O3	[M+H]+	-	Phthalic anhydride	邻苯二甲酸酐	Phenolic acids	酚酸类	Phenolic acids	酚酸类	85-44-9	A	455750	447210	446910	425170	492830	478920	657510	765910	462030	456970	729310	457610	508200	612110	1337800
pmp001286	Positive	524.37	523.325	C26H54NO7P	[M+H]+	-	LysoPC(18:0)	溶血磷脂酰胆碱(18:0)	Lipids	脂质	LPC	溶血磷脂酰胆碱	-	A	13551000	12287000	13913000	5930400	6310000	6379200	14193000	14554000	13328000	20098000	16425000	14678000	19720000	18434000	18064000
pmp001287	Positive	120.08	119.067	C8H9N	[M+H]+	-	N-Benzylmethylene isomethylamine	N-苯亚甲基异甲胺	Alkaloids	生物碱	Alkaloids	生物碱	-	A	437320	453570	473870	400400	493090	450480	539310	496790	503150	396280	388390	391160	518660	439860	426950
